# Supplementary material for: Evolution and maintenance of a large multidrug-resistant plasmid in a Salmonella enterica Typhimurium host under differing antibiotic selection pressures
Source: mSystems. 2024 Oct 22;9(11):e01197-24. doi: 10.1128/msystems.01197-24 (PMC11575406; doi:10.1128/msystems.01197-24)
Supplement: Supplemental Material — Data S1-S9. [file msystems.01197-24-s0002.xlsx]

## Sheet: supplement data1
The gene relative abundance in plasmid pJXP9 from 9 mid-point (at transfer 28) evolved populations from mono-drug treatments
Gene	Location	E-CIP0.001-D28	E-CIP0.008-D28	E-CIP0.06-D28	E-CS0.125-D28	E-CS1-D28	E-CS8-D28	E-CTX1-D28	E-CTX8-D28	E-CTX64-D28
repHI2	1..1089	1.02216	1.00946	0.97488	1.06467	1.03541	1.12272	0.953507	0.920441	0.84804
pGP9-1	1486..2061	1.11577	1.05103	1.0778	1.14404	1.09073	1.19814	1.05133	1.00154	0.879413
pGP9-2	complement(3087..5507)	1.09997	1.0614	1.06708	1.08072	1.12221	1.17595	1.03699	1.01466	0.920453
pGP9-3	complement(5972..6583)	1.02361	0.945024	0.969529	1.02399	1.05038	1.21029	0.935235	0.913905	0.850684
pGP9-4	complement(6604..6867)	1.05991	1.01408	1.32856	1.43753	1.23651	1.27524	1.09319	1.33474	1.04391
pGP9-5	complement(6961..7722)	1.09543	0.95684	1.00214	0.986499	1.03106	1.10774	0.992722	0.941364	0.856388
pGP9-6	complement(7803..8567)	1.00863	1.02729	0.967042	1.0109	1.09787	1.18803	0.962371	0.95721	0.855595
pGP9-7	9128..11518	1.08044	1.06949	1.08962	1.08355	1.09611	1.18556	1.05957	1.02811	0.875031
pGP9-8	11953..12423	1.31655	1.29618	1.37813	1.2891	1.39025	1.51521	1.30776	1.31479	1.12046
pGP9-9	12473..12769	0.789661	0.810406	0.902831	0.888453	0.890084	0.938815	0.880835	0.890354	0.7919
pGP9-10	12916..13959	1.03156	0.980238	0.979103	0.989793	1.03292	1.09583	0.95123	0.953066	0.82516
pGP9-11	14368..14745	1.0508	1.03065	1.05128	1.04889	1.09871	1.12429	0.997767	0.905074	0.826994
pGP9-12	14840..15268	1.1693	1.08721	1.10987	1.1039	1.18312	1.26803	1.19798	1.05451	0.976401
pGP9-13	15333..15590	0.900301	0.887474	0.926187	1.01667	1.02748	1.11769	0.890443	0.946432	0.842853
pGP9-14	complement(15767..16483)	0.986943	0.951833	0.98078	1.04706	1.02775	1.19084	1.01502	0.909576	0.815456
pGP9-15	16523..17773	1.07113	0.956534	1.03195	1.04611	1.0514	1.13686	1.0037	0.932582	0.846446
pGP9-16	18616..18942	0.857785	0.934978	1.00869	1.01311	0.947911	1.0339	0.937243	0.968468	0.829929
pGP9-17	19008..19265	1.14639	1.18423	1.28585	1.26511	1.15643	1.4068	1.06866	1.26477	1.07746
pGP9-18	19492..20283	1.09958	0.989356	1.06729	1.10089	1.13119	1.18221	1.03707	0.989102	0.926053
pGP9-19	20335..20784	1.12438	1.13367	1.10503	1.16138	1.15679	1.14831	1.05478	1.02829	0.923192
pGP9-20	20957..23341	1.00715	0.980718	1.02614	1.00878	1.00724	1.10632	0.980794	0.957497	0.875862
pGP9-21	23591..23830	1.13612	1.02866	1.10948	1.06143	1.0981	1.04972	0.882546	1.04514	0.947828
pGP9-22	23893..24204	1.09999	1.10765	1.18951	1.19471	1.07696	1.39693	1.23164	1.13145	1.05522
pGP9-23	24450..24983	1.07109	1.14116	1.02166	1.18061	1.16006	1.16494	1.06811	1.02842	0.953543
pGP9-24	25098..25706	1.05231	1.03245	1.05508	1.01779	1.10873	1.17501	0.957013	1.02494	0.879525
pGP9-25	26341..26661	1.15075	1.0478	1.00994	1.13179	1.05138	1.15736	0.999353	1.06843	0.9127
pGP9-26	27177..27488	1.05266	0.985271	1.06483	1.05659	1.09767	1.17992	1.02147	1.09612	0.927078
pGP9-27	27493..27984	1.15169	1.04857	1.14791	1.13027	1.16836	1.20781	1.03958	1.04683	0.946467
pGP9-28	28064..28357	0.851304	0.811905	0.966697	1.06827	0.989708	1.04529	0.943471	0.964716	0.851554
pGP9-29	28537..28740	1.34907	1.25869	1.55236	1.35091	1.52507	1.53312	1.24359	1.237	1.19754
pGP9-30	28795..29019	0.831514	0.916366	1.01587	0.868935	0.943052	0.900972	0.749559	0.725256	0.907246
pGP9-31	29059..29259	0.877531	0.85563	0.794556	0.909343	0.882282	0.941593	0.848225	0.857655	0.767118
pGP9-32	29482..29793	1.14023	1.0312	1.03551	1.04178	1.10773	1.10823	1.06242	1.06029	0.949699
pGP9-33	30168..30449	0.981656	0.937535	1.07824	1.10014	1.00399	1.11126	0.95463	1.04859	0.929617
pGP9-34	30665..31270	1.0156	1.02389	1.05189	0.983116	1.0846	1.0605	1.00912	0.95334	0.885259
insJ	31603..32124	1.06366	0.992455	1.0186	0.986035	1.01508	0.996877	1.00217	0.886767	0.814877
insK	32121..32972	1.23426	1.14865	1.16163	1.23656	1.25173	1.2783	1.2721	1.09579	1.03516
pGP9-35	33014..33229	0.958926	1.00148	0.89736	0.914888	0.862089	1.23848	0.974478	1.09397	1.01856
pGP9-36	complement(33648..33851)	0.805951	0.747735	0.620536	0.862123	0.869855	0.782017	0.929994	0.869892	0.611365
pGP9-37	complement(33897..34253)	1.17661	1.13908	1.2081	1.22424	1.20334	1.33152	1.18171	1.16851	1.0484
pGP9-38	complement(34307..34906)	1.14225	1.00672	1.15989	1.07171	1.07011	1.17184	1.03148	1.03549	0.955733
pGP9-39	complement(35006..35950)	0.993684	0.955467	1.01851	0.991737	1.07071	1.11671	0.984535	0.900401	0.83339
pGP9-40	37052..38236	1.08598	0.969846	1.06751	1.08836	1.09547	1.12297	1.01677	0.966627	0.899501
pGP9-41	38302..38583	0.988951	1.10829	1.00935	1.13971	1.10841	1.23713	1.1209	1.08531	1.04894
pGP9-42	38768..39046	1.28896	1.30407	1.23638	1.23817	1.24913	1.49946	1.15626	1.04123	1.07212
pGP9-43	39167..39463	0.914624	1.04858	1.01017	0.962054	1.04253	1.0814	0.897828	0.906064	0.883107
pGP9-44	39508..39945	1.10349	0.973436	1.05501	1.13104	1.12818	1.12312	1.09128	1.09944	0.960103
pGP9-45	40013..40549	1.03649	0.938543	1.03551	1.02304	1.01802	1.07835	0.948818	0.914838	0.934914
pGP9-46	40714..41082	1.19473	1.22511	1.15002	1.10994	1.16609	1.21589	1.05328	1.05808	0.915818
pGP9-47	41515..41817	1.08231	0.945789	0.963098	1.05729	1.14239	1.10912	0.95442	1.01069	0.930103
pGP9-48	42174..42458	1.16046	1.0396	1.10853	1.2885	1.15389	1.22133	1.25378	1.11134	1.07605
pGP9-49	42524..42877	1.21859	1.12749	1.13173	1.20887	1.13438	1.30657	1.06313	1.03614	0.891837
pGP9-50	complement(43164..43895)	0.963597	0.941157	1.02623	1.04874	1.03685	1.06452	0.961749	0.985124	0.881602
pGP9-51	complement(43897..45078)	0.984793	0.993173	1.0833	1.02517	1.05763	1.07744	1.01516	0.959364	0.872408
traJ	complement(45089..45751)	1.0848	1.1215	1.11337	1.10824	1.11958	1.20653	1.0916	1.07074	0.997138
pGP9-52_1	complement(45738..46847)	1.01242	0.966243	0.999698	1.06075	1.04383	1.12606	1.01597	0.949473	0.855044
traG	complement(46847..48931)	1.06605	1.01687	1.07838	1.04638	1.10458	1.08806	1.07152	1.02418	0.925451
traI	complement(48931..52077)	1.04932	1.0467	1.08068	1.08641	1.11463	1.14951	1.08635	1.03716	0.924745
pGP9-52_2	complement(52087..52824)	0.975678	0.945505	0.979382	0.995761	1.05915	1.06713	0.986957	0.994089	0.887564
traH	complement(52821..53306)	1.2505	1.15886	1.12343	1.14373	1.22369	1.34343	1.23905	1.14895	1.06252
trhR	54065..54865	1.12019	1.12797	1.05877	1.06307	1.14438	1.11557	1.07123	1.0806	0.944624
trhY	54867..55379	1.11388	1.01787	1.04049	1.01311	1.02341	1.00584	1.00652	1.01964	0.935715
traF	55973..57019	1.12398	1.05659	1.04571	1.0817	1.14129	1.12525	1.0452	1.05251	0.963858
trhH	57009..58424	1.09473	1.03186	1.07052	1.06824	1.10706	1.03261	1.09284	1.01344	0.942084
trhG	58433..62386	0.986833	0.969266	1.01777	0.96573	1.02782	1.01711	1.00999	0.965628	0.868685
pGP9-53	62567..63856	1.05498	1.00648	1.09142	1.03884	1.07461	1.04559	1.06551	1.00556	0.952655
pGP9-54	complement(63964..64482)	0.942829	1.04706	1.04672	1.01665	0.977006	0.995956	0.992644	0.92516	0.839928
pGP9-55	complement(64613..65152)	1.11433	1.04639	1.11838	1.04312	1.17532	1.0036	1.07923	0.991741	0.885286
dsbC	65300..66049	0.927835	0.923691	0.976351	0.958784	0.991531	0.87923	0.916254	0.929814	0.856499
pGP9-56	66074..66466	0.744932	0.901638	0.861288	0.852244	0.870384	0.798366	0.844991	0.90117	0.743558
pGP9-57	66500..66922	0.886314	0.926878	1.08354	1.0549	1.062	1.00619	1.10009	0.987523	0.938078
pGP9-58	complement(66982..67593)	0.887773	0.96895	0.935438	0.89223	0.980874	0.896722	0.960198	1.01598	0.85897
pGP9-59	67700..68509	0.941137	0.97629	0.956302	0.959855	1.00754	0.913879	1.00416	0.927867	0.821822
umuC	complement(68555..69808)	1.03324	1.01297	1.06725	1.00279	1.07567	1.04085	1.08563	1.01526	0.917677
pGP9-60	complement(69798..70232)	1.0625	1.08462	1.09953	1.07061	1.05103	1.03629	1.12312	1.03238	0.963479
pGP9-61	70426..71043	1.07333	0.998169	1.08969	0.979483	1.04143	0.994098	1.03188	0.950671	0.910773
pGP9-62	71193..71549	1.25293	1.25561	1.22555	1.18326	1.21994	1.07221	1.21705	1.11142	1.07517
IS26_1	72007..72711	0.605053	0.886297	0.81939	0.748183	0.727421	0.653879	0.730206	0.7239	1.25142
oqxR	72813..73292	0.663052	0.984254	1.0769	0.811059	0.938891	0.338941	0.968108	0.966964	0.921548
oqxB	complement(73362..76514)	0.655388	0.907773	1.15846	0.845035	0.882594	0.278601	0.990757	0.916625	0.831185
oqxA	complement(76538..77713)	0.75115	1.09297	1.3927	1.00759	1.02036	0.313504	1.18782	1.11088	0.96783
IS15DI	78033..78737	5.31824	3.41555	5.81925	5.30643	5.75514	2.66495	6.43468	5.67175	0.589054
pGP9-63	79072..79464	1.03472	0.997918	1.20016	1.00617	1.04261	0.4576	1.16238	0.989602	1.23182
pGP9-64	complement(80555..81067)	0.985126	1.04158	1.22189	1.02665	0.965966	0.479251	1.1434	1.08818	1.27076
pGP9-65	81147..82433	0.830961	0.841454	0.977399	0.843894	0.886114	0.365953	0.992177	0.882665	1.04328
sul1	82803..83642	0.89317	0.9507	1.08325	0.900979	0.973618	0.432256	1.08164	1.00418	1.12899
IS26_2	84198..84902	1.91884	1.71935	2.05897	1.78586	1.88032	0.947653	1.91173	1.8347	1.66168
dfrA12	complement(85951..86448)	0.878781	0.896395	1.05277	0.813024	0.865279	0.37264	0.990885	0.899192	0.930418
IS26_3	86853..87557	0.438275	0.662827	0.670553	0.537134	0.551242	0.251267	0.677594	0.552254	1.02678
pGP9-66	87788..88651	0.930614	0.928332	1.11314	0.837654	0.953074	0.396358	1.0534	0.94111	0.887498
sul3	89403..90194	0.915107	0.922324	1.06217	0.883211	0.923744	0.322259	0.98682	0.894561	0.835131
pGP9-67	90552..91127	0.80633	0.899513	1.06386	0.872127	0.90205	0.378733	1.00293	0.968037	0.840633
pGP9-68	complement(91374..91706)	0.743386	0.824516	0.879355	0.66907	0.749732	0.353097	0.967123	0.807144	0.772324
aadA1	complement(91876..92667)	0.860851	0.892378	1.02077	0.902881	0.883554	0.393391	1.01921	0.911194	0.846188
cmlA	complement(92760..94019)	0.80747	0.884787	0.995263	0.847289	0.80838	0.346304	0.949264	0.905585	0.803212
aadA2	complement(94281..95060)	0.685931	0.812375	0.879291	0.697927	0.731354	0.297843	0.824973	0.789438	0.874822
estX	complement(95834..96676)	0.808158	0.806452	0.940372	0.828512	0.849616	0.345557	0.976313	0.876084	0.796595
intl1	96843..97856	0.864448	0.947827	1.09466	0.885049	0.880013	0.349235	1.00719	0.931291	0.848391
pGP9-69	99601..100611	0	0	0	0	0	0	0	0	0
pGP9-70	100664..102301	0.880917	0.862901	1.00511	0.878513	0.887321	0.763546	1.05011	0.987439	2.19766
pGP9-71	102394..102717	0.796752	0.885852	0.92161	0.933783	0.884894	0.754599	0.927516	0.983299	2.37053
pGP9-72	102777..103985	1.37866	1.2817	1.0999	1.00522	0.999705	0.805913	1.26143	1.13068	2.5738
IS26_4	complement(104134..104838)	0.81052	0.825102	0.896955	0.903393	0.873988	0.724494	0.887764	0.890861	2.02587
pGP9-73	104897..105853	0.991748	1.05018	1.05755	0.959338	0.984084	1.00745	1.20747	1.13828	2.42945
virD2	105947..106768	0.935642	0.940117	1.06862	0.919019	0.884803	0.776608	1.11705	0.980719	2.31375
floR	106985..108199	0.927254	0.936243	1.11444	0.991723	0.999607	0.854716	1.1943	1.05547	2.41347
pGP9-74	108227..108532	0.859903	1.06704	1.00973	1.02792	1.04669	0.929702	1.16164	1.19735	2.42578
pGP9-75	108644..110137	0.838405	0.807373	0.947597	0.832204	0.909384	0.703546	0.969404	0.941557	2.09841
pGP9-76	complement(110313..110615)	1.06047	1.02802	1.24891	1.14792	1.28631	0.979956	1.31587	1.24035	2.95514
sul2	complement(110702..111517)	1.00856	0.973524	1.05253	0.915756	0.967116	0.8603	1.12472	1.06888	2.43093
pGP9-76-1	111607..112176	1.06746	1.15914	1.16983	1.09518	1.12569	1.02371	1.25941	1.15696	2.77349
pGP9-77	112263..112697	0.923781	0.959627	1.02938	0.879852	0.96954	0.764456	1.09806	1.01135	2.30696
pGP9-78	complement(112894..113379)	1.08278	1.10707	1.20702	1.01869	1.21279	0.902047	1.29303	1.167	2.67761
pGP9-79	complement(113605..114948)	0.93539	0.919571	1.02184	0.946606	0.999386	0.860636	1.05893	1.02446	2.33595
pGP9-80	115190..115942	0.904611	0.913896	0.995317	0.877752	0.939095	0.790322	1.0508	1.00558	2.28172
aph(4)-Ia	complement(116364..117389)	0.990442	0.953371	1.07981	0.957646	1.01115	0.895458	1.151	1.0015	2.32616
aac(3)-IV	complement(117618..118421)	0.949388	0.951881	1.1282	0.965349	1.08754	0.877341	1.08837	1.06169	2.32353
pGP9-81	118508..119212	1.69683	1.74144	2.03892	1.80743	2.09674	1.93814	2.0966	2.13614	3.10069
blaCTX-M-14	119515..120390	0.977816	0.925186	1.06724	0.997876	1.01466	0.839037	1.12032	1.02477	2.30918
fosA3	121002..121418	0.843663	0.96919	1.05688	0.915757	0.96208	0.829997	1.1224	1.04822	2.37149
pGP9-82	complement(121423..121941)	0.813106	0.867911	0.922458	0.949421	0.932206	0.834342	0.983703	0.927969	2.17767
pGP9-83	complement(121941..122645)	0.91087	0.935759	0.955456	0.90221	0.957902	0.844277	0.988983	1.0126	2.32234
truncated_IS26	complement(122693..123169)	1.13682	1.00988	1.3278	1.18038	1.03414	0.946834	1.17922	1.04202	2.72512
dcm	123684..125117	1.02988	1.00033	1.08086	1.04207	1.07347	0.816108	1.00159	0.917467	0.874861
pGP9-83-1	125368..126687	1.08922	1.04818	1.06642	1.09939	1.07925	1.077	1.05095	0.96827	0.89293
pGP9-84	complement(126967..128172)	1.07749	1.11982	1.08774	1.14217	1.162	1.22706	1.07089	1.04046	0.934603
pGP9-85	complement(128169..128987)	1.16215	1.11255	1.09163	1.20641	1.11838	1.2703	1.07867	1.07957	0.916917
pGP9-86	129630..130010	1.09924	1.04377	1.06394	1.08336	0.991996	1.27744	1.01329	0.948369	0.902491
pGP9-87	130068..130733	1.23584	1.14485	1.12595	1.19228	1.1994	1.30908	1.08246	1.101	0.993009
pGP9-88	130793..131248	1.39653	1.37081	1.25928	1.39289	1.47077	1.46036	1.31885	1.25852	1.19225
h-ns	132024..132428	1.16884	1.08098	1.14079	1.10569	1.24265	1.27878	1.05451	0.99506	0.922654
pGP9-89	134004..134990	1.11636	1.12959	1.11044	1.19918	1.16177	1.29055	1.12786	1.00638	0.902962
pGP9-90	134987..137026	0.967516	0.975705	0.969836	1.00179	1.03347	1.14738	0.968889	0.930847	0.782519
pGP9-91	complement(138382..138807)	1.1113	1.0473	0.994903	1.06619	1.08915	1.24003	1.00849	0.932199	0.860293
pGP9-92	complement(139061..139876)	1.04247	1.0629	1.04698	1.04202	1.08824	1.16504	1.00091	0.888105	0.882774
pGP9-93	complement(139889..140299)	0.909718	0.948912	0.948532	0.972141	0.998881	1.16467	0.955809	0.926093	0.838655
hipA	complement(140668..141993)	1.07075	1.05377	1.02268	1.06778	1.09353	1.28502	1.03686	0.969455	0.911886
hipB	complement(141998..142294)	1.15567	0.969229	1.11717	1.17118	1.071	1.10407	1.07937	1.12487	0.933457
pGP9-94	complement(142895..143287)	1.25465	1.19575	1.27151	1.28639	1.229	1.32766	1.21941	1.08371	1.03725
pGP9-95	143630..144001	1.32983	1.19218	1.29735	1.33404	1.29925	1.48815	1.30197	1.13657	0.983599
pGP9-96	144334..144615	1.18403	1.18529	1.10948	1.1678	1.13952	1.31358	1.1247	1.02999	0.978998
ISApl1	145049..146023	0.149877	0.130342	0.133532	0.118924	0.129376	0.282633	0.123009	0.119077	0.100437
mcr-1	146219..147844	1.04482	1.03403	1.02098	1.03253	1.04531	1.20193	1.01137	0.993174	0.82906
pGP9-97	147892..148638	1.17523	1.09917	1.07743	1.08426	1.12815	1.30257	1.07139	0.955031	0.867629
terF	complement(148858..150099)	1.10854	1.07663	1.08777	1.14179	1.10952	1.30285	1.06388	1.01225	0.879319
terE	complement(150528..151103)	1.24084	1.10328	1.0903	1.13653	1.24131	1.40498	1.11312	1.04777	0.986736
terD	complement(151171..151749)	1.16961	1.0157	1.04374	1.1169	1.11051	1.31129	1.08596	1.03322	0.872657
terC	complement(151798..152838)	0.969791	0.932516	0.953443	1.0171	1.00129	1.14984	0.95174	0.936409	0.778974
terB	complement(152861..153376)	0.880455	0.859242	0.84069	0.95377	0.96719	1.01421	0.842471	0.817264	0.765366
terA	complement(153339..154496)	0.971989	0.923447	0.962568	1.02926	0.993428	1.10393	0.92065	0.920688	0.822627
terZ	complement(154496..155077)	1.17092	1.08195	1.07815	1.13339	1.10645	1.25053	1.02964	1.04341	0.916611
pGP9-98	155401..156459	1.17641	1.08211	1.09142	1.05893	1.08036	1.19301	1.03474	1.02004	0.887271
pGP9-99	156469..157611	1.00178	0.970698	1.00699	1.02005	1.03028	1.19686	0.987461	0.925723	0.820591
pGP9-100	157604..158377	1.00893	1.03559	1.01062	1.02155	1.04204	1.25143	1.00408	0.986457	0.824685
pGP9-101	158379..159458	1.06464	1.03762	1.06782	1.16352	1.14994	1.27553	1.04925	1.01591	0.904144
pGP9-102	159458..160414	1.00783	0.988859	1.03076	1.16268	1.09603	1.28306	1.08766	0.994311	0.89
pGP9-103	160425..161633	1.08278	1.07488	1.08499	1.13326	1.10914	1.28479	0.978085	0.974202	0.891688
terW	161651..162118	1.03413	1.04399	0.984999	1.10741	1.09024	1.1429	1.02605	0.966328	1.00795
terY1	162626..163219	1.04344	1.02321	0.952832	1.02192	1.00796	1.11113	0.985323	0.932606	0.801961
terX	163242..163883	1.06155	0.972809	1.06834	1.09405	1.0943	1.21798	1.00417	1.01837	0.854057
terY2	163883..164521	1.02487	1.01708	1.02224	1.1394	1.08044	1.19987	1.00286	1.0991	0.912409
pGP9-104	164607..165647	0.985403	0.962198	0.99235	1.04349	0.986821	1.17691	0.980606	0.944191	0.816249
pGP9-105	165647..167284	1.03543	0.990071	1.04795	1.07737	1.02016	1.18634	0.994772	0.991364	0.847688
pGP9-106	167256..168809	1.12395	1.09132	1.10292	1.16895	1.17226	1.34184	1.08966	1.05567	0.943583
pGP9-107	complement(168976..170058)	1.16216	1.10617	1.07657	1.14717	1.11491	1.276	1.05758	1.00345	0.913125
pGP9-108	170802..171977	1.15977	1.08436	1.10531	1.18519	1.11434	1.32744	1.05731	1.02984	0.949722
pGP9-109	complement(171999..172328)	0.805397	0.960363	0.858327	1.10895	0.972594	1.07228	0.984467	0.98181	0.860947
pGP9-110	complement(172279..173184)	1.02184	0.941939	0.915484	1.03387	1.04081	1.09981	0.953932	0.905844	0.798426
pGP9-111	complement(173194..174174)	1.07421	1.02254	1.02804	1.1413	1.09724	1.17699	0.974988	0.935483	0.873204
pGP9-112	complement(174247..174693)	1.21976	1.1264	1.14693	1.23997	1.13988	1.352	1.07618	1.03449	1.0097
pGP9-113	complement(174710..175246)	1.04106	0.992588	0.919328	1.06609	1.12982	1.20016	0.927666	0.962282	0.872039
pGP9-114	complement(175320..175577)	0.844773	0.909783	0.931658	1.22968	1.01614	1.42493	0.968194	1.02405	1.02815
pGP9-115	complement(175585..176175)	1.12609	1.07258	1.07687	1.14864	1.22915	1.2985	1.09402	1.0884	0.930881
pGP9-116	complement(176220..176495)	0.891699	1.03472	0.991979	1.0952	1.07696	1.10141	1.01709	0.966588	0.849214
pGP9-117	complement(176759..177715)	1.38898	1.25252	1.29847	1.36044	1.36594	1.43247	1.25085	1.21557	1.09135
pGP9-118	complement(177887..178825)	1.26406	1.18809	1.2114	1.21657	1.27353	1.34882	1.16744	1.11355	0.971503
pGP9-119	complement(178892..179812)	1.26797	1.21553	1.09884	1.26099	1.23888	1.38738	1.17226	1.17099	1.00293
pGP9-120	complement(179881..180816)	1.2278	1.23808	1.12444	1.21824	1.19046	1.31742	1.19569	1.06212	1.0894
pGP9-121	complement(180887..181765)	1.14636	1.1017	1.08316	1.18749	1.16674	1.20987	1.03479	1.02089	0.947332
pGP9-122	complement(181844..182365)	1.33774	1.28474	1.32503	1.30619	1.36737	1.41885	1.32979	1.13476	1.15585
pGP9-123	complement(182636..183868)	1.18984	1.08697	1.11372	1.10608	1.14317	1.2195	1.04107	1.02293	0.936933
pGP9-124	complement(184275..186287)	1.24563	1.21446	1.19705	1.27643	1.22192	1.40287	1.15167	1.10419	1.0332
pGP9-125	complement(186365..187492)	1.16035	1.19046	1.15591	1.11373	1.20556	1.27391	1.04819	1.07524	0.986866
pGP9-126	complement(187861..188919)	1.13687	1.14021	1.09867	1.08876	1.13592	1.17014	1.10441	0.983971	0.908917
pGP9-127	complement(188977..189954)	1.13608	1.07769	1.11319	1.14821	1.08078	1.2596	1.01532	1.04127	0.934069
pGP9-128	complement(190015..190392)	1.21369	1.30567	1.1915	1.44428	1.30922	1.47312	1.18198	1.1781	1.10828
pGP9-129	complement(190450..191322)	1.09464	1.10879	1.09272	1.10314	1.12211	1.22535	1.06159	1.00118	0.931352
trhI	complement(191717..193501)	1.28642	1.23163	1.20752	1.24945	1.33582	1.47541	1.23019	1.14914	1.05193
pGP9-130	193681..194553	1.1669	1.13902	1.1331	1.17467	1.2848	1.28455	1.15494	1.06918	0.949179
traN	complement(194582..197770)	1.1444	1.10805	1.12952	1.15922	1.17742	1.28724	1.08404	1.05024	0.954859
traU	complement(197789..198844)	1.21347	1.13907	1.15649	1.21777	1.21513	1.29356	1.09203	1.12363	1.00905
traW	complement(198989..200500)	1.08483	1.06754	1.0357	1.10326	1.11229	1.2205	1.03204	1.02746	0.902654
trhF_2	complement(200487..200999)	1.18657	1.0986	1.03406	1.16541	1.09624	1.20657	1.05798	0.996799	0.976205
pGP9-131	complement(201277..205581)	1.12806	1.06264	1.06256	1.121	1.12235	1.21457	1.0178	0.998525	0.90597
htdK	complement(205701..206255)	1.03731	1.0446	0.989584	1.06633	1.01726	1.15341	0.963821	0.947997	0.848079
htdI	complement(206264..206689)	1.08122	1.08983	1.1045	1.14168	1.17746	1.39384	1.16548	1.09235	1.08572
htdA	complement(206679..207131)	1.12413	1.05538	1.03376	1.0229	1.10546	1.36433	1.08377	0.947049	0.930538
parR	complement(207535..208173)	1.11534	1.06739	1.0662	1.14791	1.15746	1.18242	1.07339	1.02254	0.928648
parM	complement(208185..209222)	1.30139	1.25115	1.30694	1.2316	1.33124	1.37124	1.25892	1.20125	1.08668
trhO	209586..210533	1.27616	1.19737	1.22428	1.24712	1.21566	1.37282	1.15563	1.08339	1.0439
pGP9-132	210530..211366	1.11896	1.18536	1.14237	1.22364	1.18325	1.3728	1.14444	1.06322	0.961077
pGP9-133	211359..211880	1.13116	1.0571	1.17572	1.27712	1.23348	1.43416	1.11042	1.12446	1.07548
trhZ	211877..212266	1.06023	0.978789	1.04402	1.15285	1.05884	1.22969	1.02044	1.01408	0.963236
parB	complement(212328..213332)	1.2527	1.20621	1.17543	1.23172	1.23512	1.46158	1.21358	1.16203	1.01104
parA	complement(213329..214582)	1.10706	1.09113	1.08397	1.13928	1.12594	1.27764	1.03289	1.04325	0.950147
pGP9-134	complement(215708..215929)	1.13134	1.1096	1.11517	1.21317	1.13785	1.37658	1.15901	1.12672	1.04635
pGP9-135	complement(216419..216628)	1.17119	1.16796	1.11088	1.08507	0.99412	1.34915	1.04548	1.04289	0.868314
pGP9-136	217374..217649	1.32509	1.33562	1.33956	1.48221	1.37197	1.62131	1.37046	1.29533	1.14124
trhC	complement(218419..221100)	1.10242	1.06896	1.02377	1.09208	1.12272	1.23435	1.02152	0.999172	0.903988
trhV	complement(221109..222059)	1.04497	1.03093	0.994962	1.03342	1.0585	1.1136	0.968349	0.970778	0.830428
htdT	complement(222069..222926)	0.987736	0.98801	1.01259	0.976717	1.0321	1.12164	1.03685	0.920517	0.882581
htdV	complement(222940..223422)	0.94895	0.981813	0.953054	1.02188	0.990438	1.09618	0.918501	0.921796	0.809928
trhB	complement(223430..224785)	1.0669	1.0511	1.00502	1.02219	1.05851	1.2195	1.03116	0.955953	0.860586
htdO	complement(224775..225236)	1.22298	1.2175	1.23638	1.26927	1.15756	1.50084	1.084	1.13213	1.12283
trhK	complement(225238..226509)	1.05726	1.05761	1.03198	1.09324	1.12719	1.16546	1.02122	0.994995	0.911098
trhE	complement(226509..227297)	1.20641	1.1873	1.12037	1.23316	1.2115	1.2592	1.09043	1.17169	1.04245
trhL	complement(227309..227569)	0.918892	0.880521	0.984134	0.964791	0.904649	1.17629	0.87372	1.00445	0.876805
htdZ	complement(227677..228030)	1.23852	1.1506	1.22006	1.12103	1.18605	1.35458	1.18255	1.11575	1.01556
repA	complement(229179..230054)	1.1621	1.07474	1.09832	1.13414	1.16664	1.21927	1.10722	0.968306	0.938347
pGP9-137	230531..230887	1.18143	1.08819	1.11517	1.21141	1.20102	1.30121	1.09908	1.07249	1.07411
pGP9-138	230956..231585	1.16407	1.13574	1.13531	1.21921	1.21535	1.355	1.12401	1.08685	0.987163
pGP9-139	231800..232516	1.29679	1.21406	1.1705	1.1892	1.30822	1.35593	1.20186	1.13755	1.07116
pGP9-140	232751..233605	1.07981	1.09636	0.991993	1.14959	1.20409	1.23848	1.0886	0.998666	0.925084
dam	complement(233614..234426)	1.04234	0.963447	1.00968	1.03831	1.02147	1.18506	1.00238	0.94423	0.86845
pGP9-141	234796..235959	1.08526	1.03121	1.0549	1.04012	1.1085	1.16418	0.986719	0.977462	0.850194
pGP9-142	236207..237898	1.21239	1.07115	1.17354	1.14566	1.20523	1.30182	1.11513	1.0599	0.949557
pGP9-143	238120..238581	1.22443	1.18233	1.19821	1.1552	1.27649	1.3043	1.06657	1.1591	1.02893
pGP9-144	238562..238843	0.795774	0.764661	0.68044	0.870248	0.815094	0.936115	0.785316	0.836549	0.739525
pGP9-145	complement(238901..239497)	1.37787	1.43333	1.32818	1.48774	1.43905	1.58853	1.30454	1.3102	1.1209
insA	complement(239513..240418)	1.0169	1.00479	0.994256	1.00482	1.02663	1.21345	0.965845	0.931077	0.861435
insB	complement(240376..240741)	1.14105	1.07191	1.09647	1.15494	1.19264	1.34709	1.08524	0.997145	0.965141
pGP9-146	241236..243692	1.10513	1.05165	1.05346	1.08707	1.10032	1.22098	1.01355	1.03298	0.910822
Annotation: pGP9-69 was excluded in Fig.1

## Sheet: supplement data 2
The gene relative abundance in plasmid pJXP9 from 9 endpoint (at transfer 63) evolved populations from mono-drug treatments
Gene		E-CIP0.001-D63	E-CIP0.008-D63	E-CIP0.06-D63	E-CS0.125-D63	E-CS1-D63	E-CS8-D63	E-CTX1-D63	E-CTX8-D63	E-CTX64-D63
repHI2	1..1089	1.20042	1.13707	1.16933	1.22267	1.36683	1.3217	1.05481	1.10082	0.972341
pGP9-1	1486..2061	1.17572	1.23012	1.16439	1.26972	1.31441	1.46979	1.17441	1.15835	0.994767
pGP9-2	complement(3087..5507)	1.21195	1.33504	1.22901	1.2447	1.33951	1.13952	1.19956	1.18651	1.02527
pGP9-3	complement(5972..6583)	1.15898	1.41479	1.15461	1.18955	1.30292	0.70615	1.07193	1.02541	0.943137
pGP9-4	complement(6604..6867)	1.37999	2.02462	1.59896	1.45424	1.77796	0.916946	1.48103	1.40287	1.17776
pGP9-5	complement(6961..7722)	1.07959	1.31689	1.06099	1.1078	1.19549	0.680464	1.15729	1.10441	0.968651
pGP9-6	complement(7803..8567)	1.13686	1.38047	1.11621	1.24165	1.29745	0.713631	1.08594	1.02706	0.961881
pGP9-7	9128..11518	1.18073	1.20149	1.1894	1.22086	0.937958	0.754975	1.17479	1.18555	1.01467
pGP9-8	11953..12423	1.58819	1.71415	1.57234	1.61511	1.25367	0.952389	1.54041	1.4875	1.24441
pGP9-9	12473..12769	0.993031	0.831739	1.01517	1.02413	0.788147	0.572707	0.995812	1.00086	0.745701
pGP9-10	12916..13959	1.08751	1.29313	1.08199	1.10271	0.78687	0.684316	1.13806	1.07392	0.931291
pGP9-11	14368..14745	1.25161	1.50474	1.33641	1.41951	1.11011	0.80121	1.12147	1.17334	0.941109
pGP9-12	14840..15268	1.23368	1.37314	1.25047	1.27175	0.930891	0.808924	1.23144	1.20382	0.987487
pGP9-13	15333..15590	1.07772	1.24114	1.12864	1.04079	0.848874	0.654775	1.07198	0.906398	0.920061
pGP9-14	complement(15767..16483)	1.07006	1.39054	1.04438	1.11438	0.775737	0.726571	1.16537	1.06975	0.90267
pGP9-15	16523..17773	1.12707	1.48974	1.09144	1.19364	0.793333	0.732484	1.1873	1.1357	0.972929
pGP9-16	18616..18942	1.15655	1.23614	1.08699	1.05624	0.747289	0.694269	1.03318	1.10266	0.961242
pGP9-17	19008..19265	1.33239	1.90484	1.33543	1.52728	1.0159	0.989102	1.39404	1.45806	1.28376
pGP9-18	19492..20283	1.18371	1.34636	1.27947	1.2728	0.893686	0.829066	1.18429	1.26549	1.04983
pGP9-19	20335..20784	1.31293	1.56699	1.3155	1.46677	0.982485	0.802236	1.30004	1.24248	1.03714
pGP9-20	20957..23341	1.08233	1.30514	1.05337	1.12639	0.820327	0.711911	1.17431	1.13497	0.957559
pGP9-21	23591..23830	1.23818	1.47759	1.32159	1.28744	1.02548	0.728981	1.24839	1.15685	1.02851
pGP9-22	23893..24204	1.43983	1.46548	1.3607	1.2716	0.924614	0.843435	1.36389	1.38972	1.07415
pGP9-23	24450..24983	1.19617	1.40107	1.21326	1.29847	0.920921	0.779523	1.28721	1.24825	1.10848
pGP9-24	25098..25706	1.25199	1.303	1.21513	1.34204	0.99415	0.765095	1.11066	1.18304	1.01722
pGP9-25	26341..26661	1.1282	1.24005	1.25646	1.35482	0.933085	0.826897	1.11947	1.07563	0.978556
pGP9-26	27177..27488	1.11285	1.16308	1.19372	1.35084	0.921831	0.712478	1.2036	1.29705	0.906026
pGP9-27	27493..27984	1.23562	1.3659	1.27655	1.23162	0.949251	0.865745	1.1973	1.19085	1.05951
pGP9-28	28064..28357	1.01651	1.08394	1.01714	0.999145	0.757678	0.711366	1.06376	1.10209	0.921464
pGP9-29	28537..28740	1.45382	1.46707	1.74146	1.84206	1.07442	0.979906	1.44432	1.60891	1.22063
pGP9-30	28795..29019	1.05243	1.19495	1.13789	1.19541	0.870605	0.689785	1.28022	1.1773	0.927209
pGP9-31	29059..29259	0.873791	1.30847	1.0793	1.19775	0.808776	0.813012	1.13847	1.01878	0.948261
pGP9-32	29482..29793	1.30386	1.33588	1.18957	1.31379	1.03404	0.789484	1.20595	1.22253	1.04963
pGP9-33	30168..30449	1.06344	1.42112	1.20799	1.18445	0.833484	0.708628	1.20857	1.02414	0.94523
pGP9-34	30665..31270	1.15991	1.37755	1.08847	1.18862	0.827465	0.676301	1.1095	1.10295	0.966466
insJ	31603..32124	1.1918	1.37678	1.05288	1.15554	0.80249	0.72517	1.04511	1.12752	0.937378
insK	32121..32972	1.43787	1.68886	1.37863	1.51245	1.00355	0.844268	1.32057	1.35503	1.13829
pGP9-35	33014..33229	1.15406	1.09039	1.13898	1.03002	0.787579	0.688438	1.33281	1.12653	0.934978
pGP9-36	complement(33648..33851)	0.638192	0.562782	0.913237	0.849725	0.535257	0.522832	0.7619	1.01541	0.842518
pGP9-37	complement(33897..34253)	1.21833	0.93638	1.3332	1.33863	1.00467	0.917472	1.16736	1.33712	1.06409
pGP9-38	complement(34307..34906)	1.06109	0.664618	1.05623	1.05765	0.750909	0.689374	1.26737	1.14703	1.03628
pGP9-39	complement(35006..35950)	1.06896	0.698925	1.02654	1.07526	0.713945	0.687135	1.13525	1.1419	0.946574
pGP9-40	37052..38236	1.09571	0.70912	1.07418	1.18431	0.781633	0.749723	1.22672	1.18237	1.02156
pGP9-41	38302..38583	1.23469	0.776803	1.15325	1.199	0.760977	0.744288	1.33952	1.26036	1.08836
pGP9-42	38768..39046	1.36767	1.10746	1.54192	1.61632	0.955558	1.14939	1.5544	1.4197	1.2326
pGP9-43	39167..39463	1.03844	0.793011	1.10961	1.10524	0.788786	0.702998	1.16958	1.25184	0.96185
pGP9-44	39508..39945	1.10412	0.839736	1.13531	1.28246	0.948318	0.749569	1.23245	1.23242	1.02675
pGP9-45	40013..40549	1.0209	0.714145	1.13077	1.21724	0.758604	0.701191	1.12689	1.14824	1.0005
pGP9-46	40714..41082	1.17026	0.856735	1.22601	1.33275	0.932236	0.931498	1.30778	1.25248	1.08168
pGP9-47	41515..41817	1.08474	0.723622	1.10768	1.1344	0.8236	0.672344	1.17206	1.2705	0.999074
pGP9-48	42174..42458	1.25612	0.996928	1.24586	1.26508	0.88456	0.791781	1.37285	1.36832	1.07828
pGP9-49	42524..42877	1.20303	0.777308	1.19338	1.22245	0.812134	0.867802	1.18944	1.31776	1.12543
pGP9-50	complement(43164..43895)	1.07424	0.671009	1.10228	1.11552	0.847143	0.712024	1.12486	1.15956	1.01813
pGP9-51	complement(43897..45078)	1.08602	0.822465	1.11455	1.04894	0.852259	0.756813	1.115	1.24517	1.0195
traJ	complement(45089..45751)	1.25956	0.819019	1.20465	1.33695	0.999624	0.810567	1.1583	1.26917	1.06849
pGP9-52_1	complement(45738..46847)	1.1268	0.659385	1.16237	1.14109	0.8702	0.714179	1.14208	1.1461	1.00104
traG	complement(46847..48931)	1.16465	0.710268	1.24994	1.2038	0.909602	0.767936	1.17735	1.21474	0.982876
traI	complement(48931..52077)	1.18259	0.762893	1.25833	1.27271	0.933952	0.760286	1.18865	1.20358	1.03579
pGP9-52_2	complement(52087..52824)	1.09427	0.664403	1.32456	1.25006	1.02601	0.775371	1.10316	1.19785	0.982231
traH	complement(52821..53306)	1.30077	0.754032	1.33894	1.40923	1.0228	0.929474	1.38528	1.30612	1.12332
trhR	54065..54865	1.20599	0.697849	1.27824	1.35084	1.03854	0.822598	1.25858	1.25748	1.06834
trhY	54867..55379	1.2047	0.785081	1.27263	1.36242	0.982831	0.749695	1.20158	1.20537	1.05716
traF	55973..57019	1.21652	0.753225	1.27634	1.3052	0.926936	0.822769	1.27411	1.24728	1.01737
trhH	57009..58424	1.11972	0.867768	1.24184	1.1454	0.922511	0.777771	1.19475	1.25204	1.0857
trhG	58433..62386	0.979128	0.708931	1.09748	0.809407	0.814428	0.720153	1.15291	1.15562	0.98795
pGP9-53	62567..63856	1.06748	0.754128	1.17332	0.881622	0.917814	0.737853	1.1844	1.24882	1.07874
pGP9-54	complement(63964..64482)	1.00795	0.694715	1.14809	0.878453	0.899855	0.717059	1.11822	1.08322	1.02208
pGP9-55	complement(64613..65152)	1.15454	0.759188	1.27216	0.954545	0.889601	0.816262	1.1723	1.26924	1.02478
dsbC	65300..66049	1.01049	0.614253	1.07788	0.811633	0.776817	0.704173	1.08041	1.14504	0.996798
pGP9-56	66074..66466	0.834854	0.593914	0.888734	0.63346	0.624817	0.621394	0.882139	0.960419	0.895387
pGP9-57	66500..66922	1.06124	0.652401	1.15675	0.851373	0.899761	0.640007	1.07378	1.15027	1.03248
pGP9-58	complement(66982..67593)	0.964927	0.557925	1.04984	0.770736	0.719118	0.473669	1.09456	1.07871	0.915604
pGP9-59	67700..68509	0.995337	0.747232	1.04302	0.797426	0.759658	0.477639	1.10432	1.10863	0.952189
umuC	complement(68555..69808)	1.03416	0.622018	1.13513	0.842743	0.84717	0.498894	1.33233	1.18924	1.03008
pGP9-60	complement(69798..70232)	1.07548	0.815245	1.29756	0.931704	0.829502	0.479425	1.29266	1.34763	1.12765
pGP9-61	70426..71043	1.06368	0.677481	1.23141	0.927763	0.849434	0.474468	1.19462	1.21993	0.967266
pGP9-62	71193..71549	1.20511	0.92102	1.54378	1.02582	1.04411	0.575113	1.30933	1.31275	1.11043
IS26_1	72007..72711	0.577964	0.543582	0.471242	0.477557	0.356943	0.426193	0.658977	0.581788	0.907111
oqxR	72813..73292	0.438566	0.119729	0.214951	0.00441453	0.00716184	0	0.0544189	0.029025	0.0104187
oqxB	complement(73362..76514)	0.436274	0.130628	0.176338	0.00448019	0.00818085	0	0.0705297	0.0186402	0.0176228
oqxA	complement(76538..77713)	0.341171	0.115782	0.178984	0.00162998	0.00236105	0.29098	0.0835505	0.0173362	0.0118366
IS15DI	78033..78737	1.49118	1.71858	3.25889	1.85892	3.90409	5.0871	3.74332	2.0937	1.29392
pGP9-63	79072..79464	0.407474	0.283679	0.667066	0.397566	0.848865	0.440088	0.855127	0.512893	0.907189
pGP9-64	complement(80555..81067)	0.336172	0.279412	0.475459	0.33349	0.781464	0.47453	0.930579	0.503062	0.98096
pGP9-65	81147..82433	0.315095	0.218078	0.472922	0.277428	0.476561	0.365819	0.680475	0.393363	0.811355
sul1	82803..83642	0.273112	0.234966	0.434938	0.21468	0.442205	0.320013	0.639632	0.395795	0.881873
IS26_2	84198..84902	0.611064	0.517518	0.833618	0.589084	1.03497	0.611143	1.45705	0.869951	0.834716
dfrA12	complement(85951..86448)	0.308248	0.256998	0.291983	0.329866	0.455865	0.379797	0.584372	0.274545	0.78852
IS26_3	86853..87557	0.240267	0.359674	0.278789	0.189182	0.263369	0.334104	0.405473	0.177348	1.05447
pGP9-66	87788..88651	0.397354	0.535102	0.635634	0.039226	0.62274	0.495775	0.65686	0.270707	0.670738
sul3	89403..90194	0.380008	0.563116	0.577385	0.0304943	0.635449	0.429383	0.561241	0.28502	0.61917
pGP9-67	90552..91127	0.346498	0.612519	0.487635	0.0235498	0.56778	0.427493	0.656641	0.261225	0.670402
pGP9-68	complement(91374..91706)	0.272029	0.421617	0.474664	0.0135084	0.414824	0.339629	0.464449	0.214422	0.55179
aadA1	complement(91876..92667)	0.305716	0.573528	0.467857	0.0297824	0.493031	0.407022	0.636866	0.265853	0.645445
cmlA	complement(92760..94019)	0.294473	0.516622	0.450202	0.0155561	0.437054	0.411237	0.56467	0.244342	0.655318
aadA2	complement(94281..95060)	0.254579	0.370576	0.376673	0.0554523	0.390036	0.345134	0.5053	0.214466	0.740695
estX	complement(95834..96676)	0.356296	0.56219	0.494022	0.0222381	0.450148	0.42164	0.526723	0.214104	0.621905
intl1	96843..97856	0.303228	0.456359	0.39309	0.0114104	0.383879	0.425336	0.606064	0.253751	0.653862
pGP9-69	99601..100611	0	0	0	0	0	0	0	0	0
pGP9-70	100664..102301	0.274518	0.272194	0.393996	0.268897	0.511404	0.385192	0.894281	0.62434	1.86099
pGP9-71	102394..102717	0.329732	0.322255	0.498851	0.283936	0.638114	0.453028	0.900469	0.592332	1.83071
pGP9-72	102777..103985	1.795	0.369997	2.97427	0.360478	0.861835	0.445993	0.896377	0.890806	3.28491
IS26_4	complement(104134..104838)	0.334119	0.251442	0.474364	0.279754	0.701815	0.408222	0.760308	0.469162	1.65958
pGP9-73	104897..105853	0.285089	0.236208	0.491254	0.302256	0.555503	0.409652	0.894402	0.554715	2.00561
virD2	105947..106768	0.285334	0.259971	0.343916	0.22409	0.515421	0.426023	0.888344	0.526671	1.77788
floR	106985..108199	0.411095	0.242435	0.446484	0.250169	0.647292	0.420573	0.990834	0.545858	1.92784
pGP9-74	108227..108532	0.344528	0.346688	0.415114	0.290951	0.732515	0.459967	0.93674	0.59278	1.99336
pGP9-75	108644..110137	0.306263	0.196232	0.336365	0.200371	0.529586	0.36394	0.859456	0.475622	1.70655
pGP9-76	complement(110313..110615)	0.392114	0.141456	0.451298	0.306678	0.710764	0.442301	1.07463	0.677773	2.02489
sul2	complement(110702..111517)	0.361916	0.244183	0.438325	0.279622	0.601357	0.400493	0.969453	0.540731	1.95876
pGP9-76-1	111607..112176	0.574338	0.273666	0.792215	0.443218	1.00163	0.563606	1.15612	0.614647	2.1711
pGP9-77	112263..112697	0.495202	0.22367	0.552658	0.376059	0.809636	0.381577	0.886324	0.581776	1.8676
pGP9-78	complement(112894..113379)	0.504823	0.35163	0.65838	0.453423	1.03023	0.445235	1.11963	0.625725	2.08359
pGP9-79	complement(113605..114948)	0.364312	0.288306	0.365624	0.292492	0.561147	0.388059	0.914041	0.534626	1.79254
pGP9-80	115190..115942	0.348592	0.321886	0.432878	0.655982	0.600734	0.419232	0.951177	0.519558	1.8307
aph(4)-Ia	complement(116364..117389)	0.368185	0.256861	0.398354	0.602563	0.5618	0.413808	1.00565	0.582615	1.89864
aac(3)-IV	complement(117618..118421)	0.371245	0.282403	0.440882	0.633634	0.635722	0.441506	0.999351	0.539834	2.0444
pGP9-81	118508..119212	0.957208	0.768155	1.07786	1.57968	1.42402	0.880731	2.62996	2.25355	2.86235
blaCTX-M-14	119515..120390	0.367883	0.253763	0.407416	0.655104	0.586821	0.410949	1.25544	1.17012	2.17757
fosA3	121002..121418	0.367646	0.273547	0.44773	0.613764	0.579243	0.428757	1.24687	1.07312	2.11744
pGP9-82	complement(121423..121941)	0.351714	0.238738	0.405666	0.594372	0.597588	0.386491	1.13757	1.15122	1.96708
pGP9-83	complement(121941..122645)	0.386069	0.192873	0.462568	0.639445	0.597831	0.408022	1.22103	1.15188	2.09748
truncated_IS26	complement(122693..123169)	0.525336	0.236559	0.505696	0.874615	0.772074	0.549417	1.29888	1.29063	2.4711
dcm	123684..125117	1.15699	1.44289	0.908132	1.37391	1.32033	1.41761	1.10354	1.03882	0.977697
pGP9-83-1	125368..126687	1.17795	1.42077	0.99237	1.29713	1.31904	1.42922	1.16604	1.07587	0.979492
pGP9-84	complement(126967..128172)	1.23226	1.35266	1.21728	1.33299	1.34976	1.49408	1.22412	1.17685	1.0321
pGP9-85	complement(128169..128987)	1.37032	1.64644	1.26739	1.43739	1.50981	1.49864	1.24608	1.23771	1.02183
pGP9-86	129630..130010	1.21888	1.24509	1.30113	1.28388	1.38877	1.41756	1.20396	1.13644	0.968384
pGP9-87	130068..130733	1.39453	1.32534	1.33745	1.51504	1.57056	1.67703	1.3312	1.23468	1.11103
pGP9-88	130793..131248	1.68689	1.65191	1.55601	1.83506	2.00096	1.93542	1.53831	1.51309	1.2653
h-ns	132024..132428	1.29711	1.5522	1.29386	1.47997	1.46178	1.51803	1.20943	1.22449	1.08555
pGP9-89	134004..134990	1.17251	1.38091	1.21597	1.27071	1.37063	1.49516	1.21651	1.16002	1.06451
pGP9-90	134987..137026	1.03894	1.27817	1.05411	1.19649	1.22728	1.29317	1.09211	1.08119	0.938286
pGP9-91	complement(138382..138807)	1.18962	1.2201	1.20882	1.42501	1.31676	1.40799	1.16057	1.14222	0.96413
pGP9-92	complement(139061..139876)	1.13033	1.32481	1.02249	1.18352	1.18129	1.34514	1.13481	1.13713	0.977574
pGP9-93	complement(139889..140299)	1.12943	1.27003	1.00415	0.999936	1.17433	1.37823	1.08332	1.07893	0.946194
hipA	complement(140668..141993)	1.18072	1.29332	1.12555	1.23501	1.2688	1.41527	1.19331	1.16879	1.03383
hipB	complement(141998..142294)	1.29758	1.59401	1.19276	1.42665	1.52934	1.52829	1.198	1.24787	1.10799
pGP9-94	complement(142895..143287)	1.28014	1.61463	1.19929	1.32224	1.42296	1.57481	1.42466	1.27744	1.18677
pGP9-95	143630..144001	1.39238	1.66689	1.33604	1.57153	1.51423	1.60473	1.33581	1.28285	1.18978
pGP9-96	144334..144615	1.41314	1.531	1.30544	1.49788	1.58667	1.54574	1.22296	1.21727	1.04102
ISApl1	145049..146023	0.328804	0.332829	0.150622	0.386559	0.172473	1.27741	0.144651	0.364735	0.109946
mcr-1	146219..147844	1.1501	1.42559	1.16366	1.23591	1.27038	1.38002	1.14741	1.12611	0.973879
pGP9-97	147892..148638	1.12743	1.29133	1.17704	1.23759	1.21675	1.42171	1.28071	1.19319	1.01255
terF	complement(148858..150099)	1.25414	1.33371	1.19875	1.38502	1.33447	1.5219	1.22352	1.19186	1.09417
terE	complement(150528..151103)	1.22714	1.45228	1.3177	1.39831	1.40461	1.48851	1.27945	1.19034	1.1513
terD	complement(151171..151749)	1.11092	1.42742	1.21515	1.21837	1.26524	1.52675	1.24702	1.25719	1.02622
terC	complement(151798..152838)	1.03392	0.999445	1.03818	1.05962	1.14116	1.24614	1.05238	1.07053	0.9208
terB	complement(152861..153376)	0.953468	0.934427	1.00874	1.04555	1.167	1.19845	0.991114	0.917927	0.857201
terA	complement(153339..154496)	0.955213	1.14202	0.956223	0.981714	1.04605	1.27332	1.04129	1.06091	0.922553
terZ	complement(154496..155077)	1.15313	1.50314	1.16942	1.24247	1.28502	1.42422	1.1904	1.21536	0.996894
pGP9-98	155401..156459	1.14834	1.19427	1.14228	1.26647	1.23551	1.43508	1.22643	1.15367	0.969356
pGP9-99	156469..157611	0.982141	1.10999	1.04374	1.11536	1.11206	1.32575	1.11745	1.08328	0.941078
pGP9-100	157604..158377	1.07931	1.30477	1.03797	1.13505	1.11035	1.26486	1.21176	1.08807	1.02097
pGP9-101	158379..159458	1.11272	1.31539	1.0871	1.18445	1.19068	1.42071	1.27953	1.18546	1.01989
pGP9-102	159458..160414	1.09416	1.32205	1.02007	1.10405	1.1158	1.40424	1.19003	1.17099	1.05606
pGP9-103	160425..161633	1.09494	1.24414	1.0309	1.15526	1.15232	1.4539	1.19427	1.15978	1.03306
terW	161651..162118	1.14889	1.21577	1.17544	1.34426	1.32866	1.46392	1.14504	1.14957	0.984378
terY1	162626..163219	1.06933	1.29411	0.987096	1.09778	1.22614	1.31622	1.17439	1.10244	0.920737
terX	163242..163883	1.18175	1.35242	1.15118	1.30128	1.27171	1.47599	1.14773	1.12522	1.03926
terY2	163883..164521	1.1693	1.39277	1.12635	1.24414	1.17951	1.39991	1.13756	1.14149	0.994699
pGP9-104	164607..165647	1.05069	1.21432	0.983781	1.114	1.09645	1.36191	1.12482	1.10819	0.937026
pGP9-105	165647..167284	1.13209	1.28673	1.04577	1.18402	1.19561	1.36547	1.16991	1.11851	0.979463
pGP9-106	167256..168809	1.27471	1.53285	1.29425	1.45048	1.42168	1.60923	1.28629	1.20194	1.05808
pGP9-107	complement(168976..170058)	1.232	1.47227	1.25132	1.47658	1.46163	1.5161	1.21171	1.20302	1.02105
pGP9-108	170802..171977	1.32173	1.51513	1.26795	1.44026	1.45511	1.47431	1.3012	1.21967	0.986857
pGP9-109	complement(171999..172328)	1.08526	1.0715	1.0465	1.12322	1.2523	1.37285	1.08909	1.06547	0.888271
pGP9-110	complement(172279..173184)	1.06663	1.16422	1.02643	1.13513	1.23086	1.39435	1.11196	1.04797	0.969922
pGP9-111	complement(173194..174174)	1.23821	1.33573	1.26024	1.31285	1.44362	1.48943	1.14814	1.14331	0.960098
pGP9-112	complement(174247..174693)	1.20624	1.31767	1.3476	1.26307	1.53499	1.53772	1.2045	1.27967	1.05443
pGP9-113	complement(174710..175246)	1.1217	1.23622	1.2345	1.33178	1.38195	1.40366	1.11751	1.1066	0.956887
pGP9-114	complement(175320..175577)	1.17702	0.971689	1.18881	1.14907	1.41874	1.59349	1.11416	1.26314	0.9375
pGP9-115	complement(175585..176175)	1.31156	1.41576	1.27819	1.53729	1.55737	1.53939	1.2725	1.22767	1.02484
pGP9-116	complement(176220..176495)	1.31637	1.14956	1.22477	1.35713	1.55081	1.44183	1.1328	1.10565	0.813665
pGP9-117	complement(176759..177715)	1.52728	1.47331	1.50769	1.78428	1.84578	1.81271	1.31454	1.44856	1.09779
pGP9-118	complement(177887..178825)	1.39892	1.25599	1.41236	1.65938	1.77162	1.61764	1.24541	1.12219	1.0095
pGP9-119	complement(178892..179812)	1.50704	1.29049	1.43635	1.66555	1.78269	1.71489	1.18391	1.31859	1.02139
pGP9-120	complement(179881..180816)	1.34292	1.40005	1.35407	1.67718	1.84721	1.50814	1.13539	1.19316	0.98198
pGP9-121	complement(180887..181765)	1.38116	1.55115	1.3331	1.47752	1.66587	1.57112	1.13721	1.22379	1.02247
pGP9-122	complement(181844..182365)	1.57809	1.35836	1.4888	1.83137	1.89231	1.82674	1.37817	1.40637	1.09951
pGP9-123	complement(182636..183868)	1.25871	1.48474	1.26484	1.3043	1.47899	1.4794	1.20221	1.21646	1.03401
pGP9-124	complement(184275..186287)	1.48102	1.55576	1.41515	1.51338	1.66705	1.66852	1.27282	1.30682	1.11022
pGP9-125	complement(186365..187492)	1.43357	1.47085	1.41878	1.66092	1.73492	1.60456	1.22343	1.28603	1.01416
pGP9-126	complement(187861..188919)	1.33794	1.30516	1.27387	1.41521	1.55017	1.54062	1.15618	1.17571	1.0338
pGP9-127	complement(188977..189954)	1.33235	1.13323	1.27937	1.51486	1.76707	1.44212	1.03456	1.1198	0.915852
pGP9-128	complement(190015..190392)	1.62707	1.26693	1.3804	1.62584	1.8654	1.81523	1.16921	1.41963	1.18387
pGP9-129	complement(190450..191322)	1.30843	1.18268	1.25968	1.52742	1.5812	1.48163	1.14935	1.12317	0.959834
trhI	complement(191717..193501)	1.48773	1.57795	1.48539	1.66057	1.76531	1.67096	1.33325	1.35685	1.12052
pGP9-130	193681..194553	1.31507	1.48276	1.27688	1.42615	1.47688	1.64596	1.32823	1.30663	1.07322
traN	complement(194582..197770)	1.2907	1.43416	1.2727	1.39665	1.52105	1.56248	1.22548	1.26373	1.05877
traU	complement(197789..198844)	1.31781	1.50091	1.29727	1.38813	1.50457	1.62504	1.25863	1.28966	1.10212
traW	complement(198989..200500)	1.32856	1.36757	1.31935	1.3884	1.47942	1.53717	1.18944	1.2454	1.0331
trhF_2	complement(200487..200999)	1.27457	1.40839	1.38331	1.50902	1.55285	1.4351	1.27533	1.27098	0.985419
pGP9-131	complement(201277..205581)	1.25972	1.34788	1.27805	1.3449	1.43974	1.48695	1.13345	1.21915	1.01401
htdK	complement(205701..206255)	1.20506	1.14737	1.24011	1.35003	1.45819	1.36093	1.13382	1.15865	0.899213
htdI	complement(206264..206689)	1.41803	1.07728	1.47846	1.5221	1.6971	1.54778	1.06595	1.22761	1.08683
htdA	complement(206679..207131)	1.31497	1.42361	1.27481	1.37138	1.58165	1.50937	1.18129	1.2079	0.93976
parR	complement(207535..208173)	1.29091	1.1219	1.2246	1.50391	1.68422	1.44786	1.01952	1.22472	0.939276
parM	complement(208185..209222)	1.54574	1.44881	1.50121	1.72825	1.93696	1.75488	1.38097	1.42692	1.09342
trhO	209586..210533	1.40069	1.29417	1.45693	1.64371	1.6661	1.65548	1.27928	1.33878	1.13021
pGP9-132	210530..211366	1.39935	1.46378	1.36363	1.61179	1.77231	1.51907	1.18695	1.16404	0.942679
pGP9-133	211359..211880	1.50136	1.58017	1.54099	1.52247	1.65647	1.66128	1.14905	1.22369	1.02016
trhZ	211877..212266	1.2966	1.22669	1.40563	1.43527	1.70071	1.45064	1.20183	1.17279	0.874945
parB	complement(212328..213332)	1.46148	1.32168	1.37194	1.77984	1.79623	1.62253	1.32297	1.25968	1.01911
parA	complement(213329..214582)	1.31847	1.34461	1.35572	1.51392	1.63024	1.47794	1.2054	1.19536	1.01145
pGP9-134	complement(215708..215929)	1.454	1.8287	1.24589	1.33457	1.54274	1.4712	1.23653	1.35648	1.14938
pGP9-135	complement(216419..216628)	1.20225	1.23466	1.32489	1.14302	1.16078	1.58326	1.17114	1.30211	0.996052
pGP9-136	217374..217649	1.47977	1.8581	1.43888	1.72425	1.6621	1.82944	1.42844	1.49939	1.3538
trhC	complement(218419..221100)	1.26352	1.34746	1.31706	1.41183	1.47465	1.47159	1.16843	1.21204	0.965409
trhV	complement(221109..222059)	1.15466	1.27054	1.13015	1.24072	1.33907	1.33754	1.08047	1.20154	0.951638
htdT	complement(222069..222926)	1.11798	1.08628	1.16811	1.20302	1.36512	1.32596	1.0394	1.10602	0.913403
htdV	complement(222940..223422)	1.30183	1.32462	1.21052	1.22076	1.36361	1.36376	1.05225	1.10392	0.907388
trhB	complement(223430..224785)	1.2318	1.29717	1.20994	1.24656	1.31597	1.39298	1.14454	1.13998	0.953005
htdO	complement(224775..225236)	1.47842	1.27054	1.3525	1.48593	1.64364	1.67278	1.32796	1.41402	0.955636
trhK	complement(225238..226509)	1.2511	1.28589	1.20699	1.24263	1.38367	1.42436	1.16861	1.2442	0.95824
trhE	complement(226509..227297)	1.43763	1.42827	1.52706	1.64407	1.67892	1.53748	1.27236	1.32284	1.0614
trhL	complement(227309..227569)	1.19033	1.15145	1.08156	1.20225	1.27421	1.25886	0.95835	1.11543	0.931912
htdZ	complement(227677..228030)	1.48706	1.53734	1.37968	1.32677	1.64752	1.60629	1.24832	1.3294	0.996743
repA	complement(229179..230054)	1.32557	1.47942	1.2916	1.46465	1.51721	1.52919	1.17264	1.29369	1.01779
pGP9-137	230531..230887	1.40429	1.23983	1.456	1.64158	1.68298	1.51766	1.31969	1.31408	0.969756
pGP9-138	230956..231585	1.44949	1.44209	1.4189	1.66162	1.83954	1.4817	1.14917	1.19892	0.968202
pGP9-139	231800..232516	1.62215	1.46408	1.44308	1.76221	1.70067	1.72381	1.37388	1.42295	1.12576
pGP9-140	232751..233605	1.37081	1.34607	1.34595	1.60355	1.65714	1.52338	1.16967	1.21943	1.00633
dam	complement(233614..234426)	1.2069	1.11144	1.21284	1.28721	1.3073	1.37551	1.08119	1.09432	0.917046
pGP9-141	234796..235959	1.27345	1.23558	1.2015	1.29351	1.31084	1.44877	1.12769	1.18868	0.982586
pGP9-142	236207..237898	1.31498	1.43501	1.33658	1.40795	1.44582	1.54157	1.24145	1.27175	1.10737
pGP9-143	238120..238581	1.46205	1.35116	1.43554	1.57733	1.64531	1.61911	1.29573	1.3617	1.11454
pGP9-144	238562..238843	0.99758	1.1828	0.870601	0.929564	1.14883	1.28019	0.987841	0.889936	0.752346
pGP9-145	complement(238901..239497)	1.67583	1.69235	1.68253	1.71714	1.83389	1.91658	1.39882	1.50669	1.34377
insA	complement(239513..240418)	1.02111	1.23187	0.987973	0.95818	1.11764	1.35023	1.14376	1.14321	0.976126
insB	complement(240376..240741)	1.14401	1.7659	1.30657	1.26518	1.46611	1.53711	1.25368	1.19622	1.08115
pGP9-146	241236..243692	1.26068	1.28637	1.25741	1.26457	1.43138	1.40614	1.15274	1.18457	1.01775

## Sheet: supplement data 3
The gene relative abundance in pJXP9 from 15 endpoint (at transfer 63) evolved populations from combination-drug treatments
Gene		E-CTX-CIP-1	E-CTX-CIP-2	E-CTX-CIP-3	Average relative abundance	E-CTX-CS-1	E-CTX-CS-2	E-CTX-CS-3	Average relative abundance	E-CIP-CS-1	E-CIP-CS-2	E-CIP-CS-3	Average relative abundance	E-CTX-CIP-CS-1	E-CTX-CIP-CS-2	E-CTX-CIP-CS-3	Average relative abundance	E-No drug-1	E-No drug-2	E-No drug-3	Average relative abundance
repHI2	1..1089	0.980158	1.00366	0.97212	0.985312	0.920305	0.973891	1.06663	0.986943	1.0173	1.17478	1.07894	1.09034	1.01816	1.08852	0.889174	0.998617	1.03507	1.11212	0.973629	1.04027
pGP9-1	1486..2061	0.952431	1.06205	1.06465	1.02638	0.935094	1.05984	1.123	1.03931	1.03487	1.27261	1.15199	1.15315	0.974861	1.08334	1.05879	1.039	1.13244	1.07586	1.03341	1.08057
pGP9-2	complement(3087..5507)	1.02648	1.24882	1.07107	1.11546	0.998881	1.04624	1.1341	1.05974	1.1017	1.26731	1.19272	1.18725	1.06028	1.10291	1.04288	1.06869	1.15522	1.11991	1.00686	1.094
pGP9-3	complement(5972..6583)	0.990401	1.03643	0.974919	1.00058	0.919976	0.958371	1.03491	0.971086	1.01775	1.19901	1.12089	1.11255	0.897716	0.980367	0.980607	0.952897	1.03601	1.06404	0.827735	0.975929
pGP9-4	complement(6604..6867)	1.28757	1.57557	1.21327	1.3588	1.03902	1.28068	1.6022	1.3073	1.49147	1.69732	1.42548	1.53809	1.20146	1.39695	1.30993	1.30278	1.35574	1.31363	1.2202	1.29652
pGP9-5	complement(6961..7722)	0.949866	0.960409	0.993747	0.968007	0.97986	1.03018	1.07228	1.02744	0.959765	1.1653	1.10396	1.07634	0.933699	1.03005	0.965379	0.976375	1.04856	0.984808	0.93971	0.991025
pGP9-6	complement(7803..8567)	0.945201	1.02071	0.965569	0.97716	0.88904	1.03585	1.02282	0.982573	1.05544	1.15389	1.12417	1.11116	0.977203	1.01117	1.07364	1.02067	1.1249	1.00029	0.840829	0.988673
pGP9-7	9128..11518	1.00835	1.09813	1.08121	1.06257	1.01658	1.06126	1.13304	1.07029	1.05195	0.791855	1.2074	1.01707	0.989089	1.06412	1.0702	1.04114	1.11183	1.09251	0.988476	1.06427
pGP9-8	11953..12423	1.24218	1.19907	1.34212	1.26112	1.22284	1.31292	1.46219	1.33265	1.37379	0.946725	1.64605	1.32219	1.28347	1.52691	1.21058	1.34032	1.35307	1.39261	1.48183	1.40917
pGP9-9	12473..12769	0.871913	0.891388	0.869408	0.87757	0.858809	0.842641	0.970831	0.89076	0.966096	0.591212	0.957398	0.838236	1.01435	1.01514	0.706816	0.912104	0.900732	0.92794	0.938564	0.922412
pGP9-10	12916..13959	0.91366	0.90032	0.959236	0.924405	0.909128	0.983012	1.033	0.975046	1.02359	0.629868	1.13315	0.928871	0.90718	0.942757	0.954201	0.934713	1.12282	0.964198	0.824796	0.970604
pGP9-11	14368..14745	0.864881	0.967266	0.978416	0.936854	0.896558	0.976856	1.02951	0.967641	1.09563	0.832151	1.15249	1.02676	1.13163	1.36622	0.889235	1.12903	1.09739	1.0273	1.03641	1.0537
pGP9-12	14840..15268	1.05747	1.20325	1.0725	1.11107	1.00702	1.08165	1.12754	1.07207	1.11935	0.743912	1.2278	1.03035	1.02894	1.23381	1.0743	1.11235	1.12617	1.0704	0.980222	1.05893
pGP9-13	15333..15590	0.868557	0.949534	1.04166	0.953251	0.879283	0.908524	0.976748	0.921519	0.941913	0.677014	1.17858	0.932501	0.992202	0.999872	0.963534	0.985203	0.969434	0.965082	0.757304	0.897273
pGP9-14	complement(15767..16483)	0.920062	1.04323	1.00888	0.990725	0.966691	0.992349	1.01051	0.989849	0.974642	0.63636	1.09407	0.901691	0.928555	0.955457	0.987218	0.957077	1.05487	0.957024	0.81319	0.941694
pGP9-15	16523..17773	0.980184	1.12949	1.03837	1.04935	0.966257	1.04457	1.08488	1.0319	0.990971	0.60757	1.17957	0.926035	0.924805	0.989002	1.00422	0.972676	1.11793	1.06902	0.831936	1.00629
pGP9-16	18616..18942	0.920658	0.951813	0.929516	0.933996	0.850197	0.98464	0.984277	0.939705	0.999765	0.615241	1.06023	0.891747	0.936749	1.00845	0.919411	0.954871	1.04872	0.999111	0.96022	1.00268
pGP9-17	19008..19265	1.24806	1.09307	1.24145	1.19419	1.14431	1.15611	1.44039	1.24694	1.26941	0.871616	1.4145	1.18517	1.18287	1.30271	1.15668	1.21409	1.54833	1.26878	0.991727	1.26961
pGP9-18	19492..20283	1.01656	1.18994	1.03992	1.08214	0.962727	0.990356	1.10221	1.01843	1.07105	0.682032	1.23063	0.994568	1.00042	1.16999	1.06199	1.07747	1.08531	1.0969	0.946767	1.04299
pGP9-19	20335..20784	0.982723	1.07305	1.14511	1.06696	0.989895	1.15216	1.19214	1.1114	1.14726	0.729199	1.26896	1.04847	1.21475	1.33334	1.00897	1.18569	1.19964	1.07122	0.976385	1.08242
pGP9-20	20957..23341	0.970144	1.08203	0.992887	1.01502	0.924762	1.0357	1.0465	1.00232	1.01663	0.608061	1.12569	0.916793	0.918648	0.976277	1.03105	0.975323	1.08351	0.989583	0.873936	0.982342
pGP9-21	23591..23830	1.08752	1.10191	1.08235	1.09059	0.969452	1.06853	1.24164	1.09321	1.17775	0.738798	1.35871	1.09175	1.22083	1.32585	1.21587	1.25418	1.17636	1.09506	0.899278	1.0569
pGP9-22	23893..24204	1.10468	1.14724	1.23158	1.16117	1.18577	1.1755	1.23723	1.1995	1.24402	0.764698	1.36798	1.12557	1.19315	1.2502	1.03284	1.15873	1.24852	1.2282	0.845601	1.10744
pGP9-23	24450..24983	1.05796	1.35217	1.1274	1.17918	1.02915	1.13865	1.17641	1.11473	1.06887	0.644549	1.24395	0.985789	0.852536	1.12542	1.03222	1.00339	1.0964	1.0299	0.960488	1.02893
pGP9-24	25098..25706	0.962869	1.01311	1.01659	0.997522	0.959511	1.06883	1.11564	1.048	1.15203	0.605544	1.21718	0.991583	0.950597	1.10879	1.01827	1.02588	1.22881	1.07204	0.951621	1.08416
pGP9-25	26341..26661	0.982678	1.14362	1.06538	1.06389	0.908042	1.04826	1.0728	1.0097	1.11946	0.526388	1.30385	0.983231	1.04145	1.13935	0.990474	1.05709	1.19724	1.10577	1.06992	1.12431
pGP9-26	27177..27488	1.10665	1.20307	1.14345	1.15106	0.980611	1.13932	1.17784	1.09926	1.11652	0.708995	1.2463	1.02394	1.20071	1.23143	0.985241	1.13913	1.07587	1.18015	0.932312	1.06278
pGP9-27	27493..27984	1.10261	1.17241	1.12906	1.1347	1.01739	1.14065	1.17681	1.11162	1.11717	0.6427	1.32427	1.02805	1.10101	1.12734	1.18439	1.13758	1.22754	1.05701	1.01123	1.09859
pGP9-28	28064..28357	0.798802	1.00289	0.998067	0.933252	0.883039	1.01142	1.07483	0.989761	0.9487	0.589673	1.07336	0.870576	0.895638	0.972784	0.971069	0.946497	1.08658	0.940815	0.843132	0.956844
pGP9-29	28537..28740	1.35528	1.25338	1.3691	1.32592	1.31132	1.40453	1.49714	1.40433	1.55145	0.656353	1.67392	1.29391	1.41964	1.63885	1.1041	1.38753	1.58447	1.31277	1.31033	1.40253
pGP9-30	28795..29019	0.935069	0.992777	1.03556	0.987802	0.98352	1.04141	1.07027	1.03173	0.950501	0.663065	1.14111	0.918226	1.02466	1.01265	0.811167	0.949493	0.948781	0.928691	0.789789	0.889087
pGP9-31	29059..29259	0.8966	0.895082	0.909513	0.900398	0.838716	0.972768	1.08696	0.966147	1.02545	0.562677	0.943436	0.843856	0.939898	1.03931	0.829818	0.936343	0.956896	1.06911	0.933456	0.986486
pGP9-32	29482..29793	0.981669	1.01965	1.12854	1.04329	0.981669	1.1491	1.13552	1.08876	1.15227	0.629888	1.31959	1.03392	1.08536	1.20247	1.06484	1.11756	1.21597	1.1205	0.960126	1.09887
pGP9-33	30168..30449	1.05199	0.936958	1.06385	1.0176	1.03714	1.0995	1.13773	1.09146	1.02759	0.641109	1.09481	0.921167	0.994622	1.12178	1.07722	1.06454	1.026	0.998605	0.91091	0.978505
pGP9-34	30665..31270	0.921436	1.02662	1.00806	0.98537	0.926095	0.951375	1.04096	0.972811	1.00916	0.579841	1.17017	0.919723	0.981375	1.03194	1.04334	1.01889	1.06106	0.937906	0.885946	0.961638
insJ	31603..32124	0.94088	0.939262	0.997604	0.959249	0.872211	0.901167	1.0079	0.927092	0.937438	0.546423	1.1005	0.861454	0.904157	1.0129	0.924555	0.947205	1.07328	0.886393	0.83108	0.930252
insK	32121..32972	1.13784	1.28942	1.15638	1.19455	1.141	1.16011	1.20817	1.16976	1.2253	0.698354	1.47449	1.13271	1.26205	1.37091	1.15219	1.26172	1.26088	1.09666	0.96091	1.10615
pGP9-35	33014..33229	1.02295	1.21359	1.14058	1.12571	1.00659	1.07674	1.08741	1.05692	1.03504	0.660975	1.21615	0.970723	1.02801	1.03813	0.959225	1.00846	1.18188	0.82653	0.900853	0.969754
pGP9-36	complement(33648..33851)	0.859492	0.880179	0.975431	0.905034	0.699707	0.842503	0.91776	0.81999	0.811285	0.446117	1.05307	0.770156	0.685342	0.79	0.822541	0.765961	0.955426	0.750221	0.62437	0.776672
pGP9-37	complement(33897..34253)	1.09244	1.19573	1.21322	1.16713	1.13847	1.20678	1.31928	1.22151	1.17224	0.643453	1.361	1.0589	1.06314	1.19017	1.29313	1.18215	1.23828	1.11814	1.09818	1.15153
pGP9-38	complement(34307..34906)	1.02392	1.05725	1.00416	1.02844	1.03181	1.07744	1.06463	1.05796	1.00739	0.542339	1.2067	0.91881	0.902012	0.98717	1.16122	1.0168	1.15229	0.976035	0.9413	1.02321
pGP9-39	complement(35006..35950)	0.934475	1.09221	0.984625	1.00377	0.922449	1.00513	1.0285	0.985357	0.949762	0.576601	1.10215	0.876171	0.909968	0.979013	1.03754	0.975506	1.1009	0.908285	0.880746	0.96331
pGP9-40	37052..38236	0.99282	1.071	1.10011	1.05464	0.980033	1.03243	1.11134	1.04127	1.01064	0.592887	1.20296	0.935494	0.954024	0.984557	1.06957	1.00272	1.12475	0.95745	0.915645	0.999282
pGP9-41	38302..38583	1.05206	1.18445	1.08635	1.10762	1.00063	1.19396	1.13898	1.11119	1.20144	0.650213	1.30998	1.05388	1.05481	1.06428	1.15908	1.09272	1.15745	1.11397	1.11221	1.12788
pGP9-42	38768..39046	1.23788	1.29052	1.30649	1.2783	1.10718	1.31574	1.4368	1.28657	1.42932	0.721546	1.60254	1.25114	1.33152	1.45126	1.07186	1.28488	1.44228	1.11823	1.07431	1.21161
pGP9-43	39167..39463	0.937575	0.974953	1.05693	0.98982	0.92116	0.965018	1.12836	1.00485	1.03381	0.591642	1.24265	0.956034	1.16343	0.951211	0.996598	1.03708	1.20722	0.882421	0.994783	1.02814
pGP9-44	39508..39945	1.04029	1.1202	1.11649	1.09233	1.05215	0.97789	1.11332	1.04779	1.1563	0.715617	1.30786	1.05993	1.13994	1.21189	0.983827	1.11188	1.21574	1.0407	0.83389	1.03011
pGP9-45	40013..40549	0.962735	0.995505	0.995571	0.984603	0.917097	1.01732	1.06359	0.999337	0.998763	0.550906	1.16015	0.903273	0.998427	1.08583	1.04513	1.04313	1.00021	1.01059	0.882469	0.964421
pGP9-46	40714..41082	1.07166	1.11756	1.12845	1.10589	1.12038	0.99627	1.18511	1.10059	1.25208	0.593788	1.43727	1.09438	1.15914	1.19555	1.14265	1.16578	1.25511	1.0559	1.0369	1.11597
pGP9-47	41515..41817	0.759823	0.995811	1.16374	0.973123	0.973627	1.1384	0.884106	0.998709	1.01048	0.561598	1.21158	0.927887	1.03914	1.12478	1.03819	1.06737	1.07185	0.960398	0.650486	0.894244
pGP9-48	42174..42458	1.00696	1.26036	1.22806	1.16513	1.16718	1.1094	1.18631	1.1543	1.16019	0.706977	1.36053	1.0759	1.08785	1.26877	1.06269	1.13977	1.11746	0.982004	1.11126	1.07024
pGP9-49	42524..42877	1.07909	1.11635	1.13207	1.10917	1.03086	1.17519	1.18201	1.12935	1.13054	0.565831	1.22122	0.972532	1.08181	1.20676	1.17617	1.15491	1.22488	0.979758	1.03159	1.07874
pGP9-50	complement(43164..43895)	0.986888	1.0857	1.02191	1.0315	0.926036	0.951537	1.03583	0.971133	0.991687	0.526388	1.1417	0.886591	0.989693	0.997331	0.978262	0.988428	1.06081	0.945048	0.86836	0.958073
pGP9-51	complement(43897..45078)	1.01301	1.02249	1.11819	1.05123	0.894837	0.99846	1.13281	1.0087	0.798408	0.577849	1.17215	0.849468	1.02724	1.10644	1.09607	1.07658	1.13699	0.949672	0.823637	0.9701
traJ	complement(45089..45751)	1.07703	0.985973	1.17359	1.07886	0.986205	0.983308	1.18221	1.05058	0.900375	0.653946	1.40336	0.985895	1.28254	1.27744	0.896057	1.15201	1.21315	0.986325	0.94811	1.0492
pGP9-52_1	complement(45738..46847)	0.961071	1.02763	1.03833	1.00901	0.91546	0.990598	1.08977	0.99861	0.796011	0.541912	1.11733	0.818419	1.0691	1.10487	0.938993	1.03766	1.0283	0.962781	0.870332	0.953803
traG	complement(46847..48931)	1.02361	1.16923	1.08357	1.09214	0.993038	1.0199	1.13776	1.05023	0.841096	0.599539	1.32392	0.921517	1.13663	1.20033	0.991116	1.10936	1.13521	0.98091	0.957335	1.02448
traI	complement(48931..52077)	1.05702	1.13482	1.09064	1.09416	0.994357	1.00629	1.15716	1.0526	0.847873	0.582731	1.29024	0.906948	1.16282	1.23993	1.00257	1.13511	1.15028	0.991478	0.950388	1.03071
pGP9-52_2	complement(52087..52824)	0.973603	0.989631	1.08449	1.01591	0.957548	0.937105	1.15152	1.01539	0.833054	0.602755	1.26984	0.901883	1.21241	1.29946	0.813371	1.10841	1.18992	0.97504	0.849243	1.00474
traH	complement(52821..53306)	1.18491	1.3458	1.27828	1.26966	1.08547	1.1233	1.31681	1.17519	0.878227	0.611855	1.39826	0.962779	1.22963	1.35095	1.03437	1.20498	1.32452	1.09238	1.06794	1.16161
trhR	54065..54865	1.10602	1.00294	1.13068	1.07988	1.02571	1.00462	1.21148	1.0806	0.866203	0.602183	1.33752	0.935302	1.22709	1.37202	0.862322	1.15381	1.22139	1.07976	0.986471	1.09588
trhY	54867..55379	1.03043	1.06832	1.04788	1.04888	0.924963	0.959923	1.1474	1.01076	0.747438	0.6203	1.18542	0.851053	1.2525	1.3476	0.917576	1.17256	1.11475	0.970663	0.9413	1.0089
traF	55973..57019	1.04403	1.15889	1.08282	1.09525	0.97165	1.03911	1.18687	1.06588	0.874834	0.574037	1.35017	0.933014	1.15649	1.25608	0.983276	1.13195	1.12361	0.968581	0.968406	1.0202
trhH	57009..58424	1.06524	1.14667	1.12736	1.11309	0.993038	1.10388	1.1937	1.09687	0.895577	0.579413	1.27059	0.915193	1.1221	1.22739	1.1106	1.15336	1.11187	1.02327	0.933027	1.02272
trhG	58433..62386	0.98702	1.08699	1.02738	1.0338	0.931403	1.02168	1.06422	1.00577	0.755212	0.494034	0.900055	0.716434	0.97643	1.03537	0.995711	1.0025	1.07033	0.919088	0.853149	0.947522
pGP9-53	62567..63856	1.04023	1.05584	1.10803	1.06803	0.982389	1.11733	1.18038	1.09336	0.799116	0.560009	0.0348601	0.464662	1.08215	1.19261	1.03009	1.10161	1.13652	1.04031	0.911846	1.02956
pGP9-54	complement(63964..64482)	0.956519	1.05207	1.00507	1.00455	0.939074	1.00297	1.08311	1.00839	0.777865	0.50418	0.0269627	0.436336	1.04941	1.16095	0.900927	1.0371	1.17463	0.910212	0.816239	0.967028
pGP9-55	complement(64613..65152)	1.04208	1.10918	1.07634	1.07587	1.00203	1.05586	1.13209	1.06333	0.819906	0.487636	0.0315138	0.446352	1.08458	1.19065	0.996032	1.09042	1.04921	0.957591	0.854494	0.953765
dsbC	65300..66049	0.956867	1.00035	1.01926	0.992161	0.909211	0.970214	1.08331	0.987578	0.742425	0.483868	0.0341728	0.420155	0.999458	1.04782	0.934552	0.993942	0.992969	0.920266	0.842512	0.918583
pGP9-56	66074..66466	0.868165	0.796174	1.00325	0.889198	0.815948	0.85676	0.980636	0.884448	0.683212	0.399831	0.0191607	0.367401	0.906568	0.897388	0.925639	0.909865	0.858976	0.785254	0.655405	0.766545
pGP9-57	66500..66922	1.00222	1.21439	1.072	1.09621	0.916852	1.13859	1.13563	1.06369	0.787819	0.459735	0.0324329	0.426662	1.10988	1.1538	1.0338	1.09916	1.15831	1.08192	0.827098	1.02244
pGP9-58	complement(66982..67593)	0.963496	1.01058	0.948546	0.974206	0.876446	0.909364	1.03982	0.941876	0.72552	0.443919	0.0220404	0.39716	0.949242	1.01927	0.893779	0.954096	0.797991	0.855706	0.809004	0.820901
pGP9-59	67700..68509	0.978634	0.962991	1.05229	0.997971	0.914089	1.02707	1.01478	0.985312	0.726345	0.484772	0.0239572	0.411691	0.947702	1.05948	0.972629	0.993269	0.71362	0.886557	0.872718	0.824298
umuC	complement(68555..69808)	1.02259	1.1045	1.07716	1.06808	0.991497	1.11436	1.15363	1.08649	0.815915	0.510176	0.0287819	0.451624	0.981008	1.0858	1.0969	1.05457	0.704209	0.956512	0.95935	0.873357
pGP9-60	complement(69798..70232)	1.15494	1.24804	1.17015	1.19104	1.06934	1.20899	1.22822	1.16885	0.781735	0.473279	0.0270526	0.427356	1.10899	1.20373	1.15539	1.15604	0.785702	1.01716	0.981437	0.928099
pGP9-61	70426..71043	0.955767	1.18792	1.08945	1.07771	1.03775	1.10107	1.13647	1.09176	0.821838	0.53993	0.0293871	0.463718	1.09287	1.13437	1.05634	1.09453	0.700845	0.884255	0.907255	0.830785
pGP9-62	71193..71549	1.11936	1.43928	1.23275	1.2638	1.15061	1.26726	1.27644	1.23144	1.05437	0.658653	0.0359176	0.58298	1.34584	1.44689	1.04775	1.28016	0.767922	1.14351	1.04104	0.98416
IS26_1	72007..72711	0.761927	0.569431	0.651348	0.660902	0.187648	0.468488	0.468938	0.375025	0.503044	0.345157	0.134081	0.327427	0.538696	0.512725	0.662399	0.571273	0.537756	0.439215	0.541923	0.506298
oqxR	72813..73292	0.940386	0.444427	0.537324	0.640712	0.00141771	0	0.00357599	0.00166456	0.596604	0.103682	0.015766	0.238684	0.356429	0.0570604	0.0339636	0.149151	0.0089346	0.0248375	0.788646	0.274139
oqxB	complement(73362..76514)	0.974215	0.436731	0.548569	0.653172	0	0.000862638	0.0030793	0.00131398	0.523127	0.0764452	0.0223037	0.207292	0.316448	0.0431868	0.022712	0.127449	0.00778522	0.0106939	0.0380777	0.0188523
oqxA	complement(76538..77713)	1.09884	0.456403	0.631391	0.728878	0	0	0.000330091	0.00011003	0.610321	0.0815962	0.0252256	0.239048	0.390738	0.0608796	0.00911367	0.153577	0.00687277	0.0114635	0.0360264	0.0181209
IS15DI	78033..78737	6.11473	3.25798	4.31926	4.56399	8.74598	3.91828	0.282546	4.3156	4.37206	1.37507	1.71854	2.48856	4.0536	1.8733	0.937919	2.28828	0.622288	3.71846	0.233569	1.52477
pGP9-63	79072..79464	1.02121	0.552824	0.759608	0.77788	1.07044	1.13247	0.402115	0.868341	0.867173	0.140545	0.0313781	0.346365	0.930506	0.313407	0.159165	0.467693	0.127808	0.898439	0.0100444	0.345431
pGP9-64	complement(80555..81067)	1.11414	0.580856	0.822216	0.839071	1.11251	1.21277	0.37273	0.899335	0.795581	0.160477	0.0301524	0.328737	0.712879	0.233846	0.166165	0.370963	0.0872171	0.812279	0	0.299832
pGP9-65	81147..82433	0.891403	0.460089	0.646616	0.666036	0.944924	0.974067	0.344127	0.754373	0.536722	0.126398	0.0263012	0.229807	0.576914	0.221991	0.120283	0.306396	0.0660075	0.74298	0.00288658	0.270625
sul1	82803..83642	0.878316	0.460325	0.622012	0.653551	0.97317	0.965254	0.362172	0.766865	0.509968	0.124628	0.0162437	0.216947	0.457884	0.177514	0.117185	0.250861	0.0652045	0.691446	0	0.252217
IS26_2	84198..84902	2.04323	1.17967	1.59803	1.60698	1.79829	1.6784	0.720801	1.39916	1.13169	0.274901	0.0314741	0.479354	1.15811	0.358516	0.284564	0.600395	0.139347	0.780016	0.0831194	0.334161
dfrA12	complement(85951..86448)	0.944572	0.4466	0.62305	0.671407	0.953049	0.986501	0.300067	0.746539	0.503175	0.122141	0.0236892	0.216335	0.412703	0.122694	0.0979103	0.211103	0.0709959	0.18344	0.0793305	0.111255
IS26_3	86853..87557	0.487366	0.315078	0.373669	0.392038	0.585449	0.695319	0.739528	0.673432	0.366627	0.0963872	0.0140997	0.159038	0.271446	0.0720041	0.098797	0.147416	0.0831426	0.24926	0.0497696	0.127391
pGP9-66	87788..88651	0.945479	0.465855	0.738295	0.716543	1.04479	1.05215	0.325694	0.807545	0.663468	0.15281	0.0186788	0.278319	0.572866	0.0913622	0.107469	0.257232	0.0860057	0.0656575	0.0732454	0.0749695
sul3	89403..90194	0.931607	0.412807	0.676901	0.673772	0.966857	0.960061	0.325459	0.750792	0.629635	0.136927	0.038213	0.268258	0.571539	0.0933979	0.0938062	0.252914	0.0956445	0.0710362	0.0766554	0.081112
pGP9-67	90552..91127	0.878618	0.536224	0.663523	0.692789	0.985283	1.01657	0.316353	0.772735	0.593731	0.116215	0.0264777	0.245475	0.479811	0.0774166	0.118799	0.225342	0.103711	0.0456384	0.0737883	0.0743791
pGP9-68	complement(91374..91706)	0.842678	0.448744	0.597483	0.629635	0.793526	0.842998	0.291801	0.642775	0.474366	0.0847404	0.0214417	0.193516	0.407942	0.0718071	0.0926496	0.1908	0.0930315	0.0481351	0.0480455	0.0630707
aadA1	complement(91876..92667)	0.906624	0.40298	0.662208	0.657271	0.951327	0.932185	0.340338	0.741283	0.619286	0.109696	0.0246918	0.251225	0.42169	0.0709739	0.117993	0.203552	0.080728	0.0568524	0.0567467	0.0647757
cmlA	complement(92760..94019)	0.848036	0.419023	0.603501	0.62352	0.920399	0.954431	0.311945	0.728925	0.516918	0.107066	0.0188969	0.214294	0.373217	0.0583552	0.110765	0.180779	0.0883486	0.0467984	0.0638779	0.0663416
aadA2	complement(94281..95060)	0.767926	0.416221	0.530829	0.571659	0.880062	0.71054	0.316001	0.635534	0.483671	0.100475	0.0172711	0.200473	0.384381	0.0846965	0.0876792	0.185585	0.0793879	0.0638496	0.0471773	0.0634716
estX	complement(95834..96676)	0.883476	0.456112	0.610659	0.650082	0.884732	0.398991	0.295506	0.526409	0.543487	0.114689	0.0264736	0.228217	0.495874	0.0698943	0.0905826	0.218784	0.0598509	0.0324775	0.0649101	0.0524128
intl1	96843..97856	0.959014	0.491717	0.643698	0.698143	0.9492	0.411622	0.287427	0.549416	0.523445	0.105291	0.0205946	0.216443	0.411899	0.0571532	0.123811	0.197621	0.0577341	0.0443177	0.0841591	0.0620703
pGP9-69	99601..100611	0	0	0	0	0	0	0	0	0	0	0	0	0	0	0	0	0	0	0	0
pGP9-70	100664..102301	0.92048	0.614365	0.84375	0.792865	0.940281	1.02085	0.540282	0.833805	0.518871	0.151268	0.0255224	0.231887	0.653936	0.300719	0.741013	0.565223	0.0821238	0.731712	0.00553892	0.273125
pGP9-71	102394..102717	1.09583	0.52046	0.8652	0.827164	1.07626	0.984067	0.427943	0.829422	0.656493	0.165811	0.04302	0.288441	1.00151	0.342305	0.53881	0.627542	0.0957766	0.704841	0.0052461	0.268621
pGP9-72	102777..103985	0.974746	0.549085	0.868968	0.7976	1.05225	1.13973	0.408193	0.866724	0.656941	0.154247	0.0207792	0.277322	1.02939	0.696521	0.616118	0.780676	0.0838372	0.810838	0.00694076	0.300539
IS26_4	complement(104134..104838)	0.843411	0.521773	0.775235	0.713473	0.922466	0.959192	0.408585	0.763414	0.581047	0.15242	0.025673	0.253047	0.910027	0.760725	0.688106	0.786286	0.0848688	0.717223	0.00730499	0.269799
pGP9-73	104897..105853	1.08373	0.467739	0.892202	0.814558	0.952649	1.04152	0.44134	0.811837	0.603784	0.167146	0.0313222	0.267417	0.72604	0.660349	1.08906	0.82515	0.0833401	0.833322	0.0136947	0.310119
virD2	105947..106768	0.922993	0.491421	0.810501	0.741639	0.948637	1.03642	0.384265	0.789774	0.520058	0.137289	0.019055	0.225467	0.668644	0.532498	1.01494	0.738695	0.0687178	0.738468	0.00443611	0.270541
floR	106985..108199	1.00118	0.586472	0.887884	0.825178	1.0468	1.1042	0.403594	0.85153	0.598125	0.155306	0.0187963	0.257409	0.797489	0.710905	0.961442	0.823279	0.0840317	0.817276	0.00106966	0.300792
pGP9-74	108227..108532	0.956461	0.547858	0.981293	0.828537	1.06786	1.14758	0.409643	0.875027	0.670778	0.156444	0.0185553	0.281926	0.85354	0.706443	1.11551	0.891832	0.0905487	0.791208	0	0.293919
pGP9-75	108644..110137	0.87008	0.511758	0.773895	0.718578	0.927487	1.00659	0.367699	0.767258	0.515404	0.132964	0.0186532	0.22234	0.660221	0.506721	0.850816	0.672586	0.0776792	0.674808	0.000723759	0.25107
pGP9-76	complement(110313..110615)	1.28078	0.591128	0.992835	0.954913	1.18421	1.3024	0.535296	1.0073	0.678208	0.203377	0.015212	0.298932	0.871893	0.677214	1.15295	0.900685	0.12931	0.994198	0.0111302	0.378213
sul2	complement(110702..111517)	1.00894	0.577472	0.84271	0.809709	1.00026	1.11688	0.450598	0.855914	0.643054	0.176035	0.0231002	0.28073	0.830128	0.659815	0.969894	0.819946	0.0847553	0.79334	0.00910097	0.295732
pGP9-76-1	111607..112176	1.16263	0.626538	1.02833	0.939164	1.19087	1.18691	0.500638	0.959474	0.776393	0.212682	0.0231234	0.337399	1.4238	1.17233	0.872786	1.1563	0.110193	0.925942	0.00269163	0.346276
pGP9-77	112263..112697	1.04662	0.497091	0.841974	0.795229	0.961393	1.10581	0.414453	0.827217	0.672011	0.204122	0.0365216	0.304218	1.02712	1.00754	0.802993	0.945884	0.110161	0.867489	0	0.325883
pGP9-78	complement(112894..113379)	1.1537	0.680432	0.951358	0.928497	1.21234	1.21002	0.441094	0.954484	0.812914	0.223872	0.0286721	0.355153	1.23559	1.18038	0.894645	1.10354	0.0971378	0.915568	0.00638479	0.339697
pGP9-79	complement(113605..114948)	1.0083	0.54138	0.811315	0.786998	0.927379	1.03861	0.382061	0.782685	0.549487	0.127972	0.0204423	0.232634	0.716664	0.604131	0.940919	0.753905	0.0772313	0.726857	0.00261749	0.268902
pGP9-80	115190..115942	0.962115	0.519405	0.936667	0.806062	0.982095	1.03343	0.400957	0.805493	0.607782	0.166604	0.018989	0.264458	0.774578	0.769392	0.985507	0.843159	0.0807081	0.725812	0.00455888	0.27036
aph(4)-Ia	complement(116364..117389)	1.02797	0.589678	1.00797	0.875204	0.987475	1.08533	0.437063	0.836622	0.585603	0.17373	0.0253175	0.26155	0.780965	0.772833	1.04499	0.866264	0.0929928	0.804787	0.00240128	0.30006
aac(3)-IV	complement(117618..118421)	1.06203	0.558777	0.968742	0.863182	1.05217	1.08856	0.395584	0.845438	0.648213	0.199719	0.0242955	0.290742	0.854741	0.750834	1.06806	0.891213	0.0852322	0.782445	0	0.289226
pGP9-81	118508..119212	2.06886	1.96297	2.33505	2.12229	2.26622	1.92894	0.752094	1.64908	1.23839	0.475052	0.0804065	0.597949	2.10279	2.37505	2.44039	2.30608	0.248235	2.1156	0.0768318	0.813555
blaCTX-M-14	119515..120390	1.01586	1.05758	1.08981	1.05442	0.97412	1.05755	1.08268	1.03812	0.585691	0.244052	0.0265807	0.285441	0.832768	0.846318	1.08343	0.920839	0.0986646	0.790931	0.00680692	0.298801
fosA3	121002..121418	1.00883	0.985928	1.06842	1.02106	1.01879	1.05443	1.07366	1.04896	0.564901	0.243769	0.0403433	0.283005	0.815998	0.907037	1.11415	0.945729	0.125427	0.704416	0.00860945	0.279484
pGP9-82	complement(121423..121941)	0.9429	0.93206	1.06597	0.980309	0.924719	1.04892	1.05893	1.01086	0.587775	0.261179	0.0248273	0.29126	0.843023	0.82986	1.05413	0.909003	0.08154	0.82243	0.00866987	0.304213
pGP9-83	complement(121941..122645)	1.07431	1.04105	1.12242	1.07926	0.936307	1.08384	1.1058	1.04198	0.669143	0.229949	0.0169702	0.305354	0.879679	0.861458	1.14532	0.962151	0.0881562	0.805858	0.00413888	0.299384
truncated_IS26	complement(122693..123169)	1.18061	1.55134	1.0951	1.27568	1.20955	1.18253	1.71186	1.36798	0.776418	0.465354	0.084495	0.442089	0.945872	0.985827	1.19823	1.04331	0.0965391	0.875964	0.0628198	0.345108
dcm	123684..125117	0.932591	0.869409	1.04028	0.947427	0.964308	0.632665	1.02001	0.872327	1.08617	1.05973	1.23694	1.12761	0.917408	1.0717	0.622725	0.870612	1.0846	0.538591	1.0017	0.874964
pGP9-83-1	125368..126687	0.97217	1.04118	1.06236	1.02524	0.964012	0.610593	1.06595	0.880184	1.05822	1.12137	1.19445	1.12468	0.930283	1.02951	0.67935	0.879716	1.11761	1.06786	0.94595	1.04381
pGP9-84	complement(126967..128172)	1.01949	1.14434	1.14962	1.10448	1.04282	1.05152	1.10293	1.06576	1.12936	1.29851	1.30492	1.24426	1.05296	1.07786	1.01718	1.04933	1.22849	1.20667	1.02924	1.1548
pGP9-85	complement(128169..128987)	1.01392	1.11432	1.16329	1.09718	1.07797	1.09454	1.14636	1.10629	1.18886	1.26428	1.28581	1.24632	1.03755	1.18582	1.07821	1.10053	1.23187	1.21604	1.07144	1.17312
pGP9-86	129630..130010	1.00526	1.01058	1.15797	1.05793	0.962187	1.04592	1.04094	1.01635	1.08821	1.30718	1.28925	1.22821	1.00584	1.12798	0.994666	1.04283	1.13721	1.14719	0.858836	1.04775
pGP9-87	130068..130733	1.09774	1.23231	1.22882	1.18629	1.04021	1.17943	1.27502	1.16489	1.14137	1.4124	1.32204	1.29194	1.17974	1.36745	1.08829	1.21183	1.29147	1.2488	1.05344	1.1979
pGP9-88	130793..131248	1.21116	1.53993	1.44481	1.39863	1.29622	1.26172	1.39345	1.31713	1.43518	1.72134	1.54132	1.56595	1.45109	1.59389	1.08237	1.37578	1.50347	1.37172	1.38069	1.41863
h-ns	132024..132428	0.964642	0.986161	1.15252	1.03444	1.12442	1.06389	1.07414	1.08748	1.11946	1.25914	1.2534	1.21067	1.05105	1.20799	1.02898	1.09601	1.21455	1.19816	1.60185	1.33819
pGP9-89	134004..134990	0.960398	1.22248	1.12753	1.10347	1.03896	1.06075	1.15694	1.08555	1.10678	1.19958	1.2538	1.18672	1.02187	1.02657	1.09459	1.04768	1.1855	1.09702	1.39041	1.22431
pGP9-90	134987..137026	0.900365	0.963891	1.01905	0.961102	0.921257	0.971053	1.04113	0.977814	1.00571	1.14128	1.1126	1.08653	0.908135	0.948189	0.989341	0.948555	1.02907	0.989	1.37047	1.12952
pGP9-91	complement(138382..138807)	0.922971	0.875644	0.966565	0.921727	0.951991	0.960907	1.10283	1.00524	1.02296	1.15779	1.16248	1.11441	0.944506	1.07303	0.918597	0.978711	1.19873	1.07795	1.53692	1.2712
pGP9-92	complement(139061..139876)	0.936941	1.05073	1.03814	1.0086	0.915126	0.999807	1.0731	0.996011	0.98236	1.17213	1.18437	1.11295	0.852768	0.954447	1.08691	0.964708	1.06142	1.03136	1.45396	1.18224
pGP9-93	complement(139889..140299)	0.96738	0.94254	1.09972	1.00321	0.967366	0.98658	1.01711	0.990352	1.02038	1.22338	1.13124	1.125	0.886031	0.850565	0.998263	0.91162	0.984655	0.992404	1.28437	1.08714
hipA	complement(140668..141993)	1.00469	1.08164	1.14724	1.07785	0.958038	1.05202	1.16633	1.05879	1.07462	1.24072	1.16402	1.15979	0.93896	1.0029	1.05651	0.999457	1.14926	1.12794	1.64629	1.30783
hipB	complement(141998..142294)	1.03875	1.17156	1.31545	1.17525	0.958146	1.04446	1.1714	1.058	1.2003	1.36365	1.37443	1.31279	1.07626	1.11422	1.10936	1.09995	1.32766	1.13293	1.39248	1.28436
pGP9-94	complement(142895..143287)	1.10358	1.14928	1.21176	1.15487	1.10581	1.25022	1.20496	1.187	1.1527	1.35904	1.40128	1.30434	0.970614	1.08044	1.22174	1.09093	1.2973	1.17432	1.86691	1.44618
pGP9-95	143630..144001	1.18838	1.16209	1.32386	1.22478	1.17689	1.22375	1.25785	1.2195	1.21392	1.37128	1.40592	1.33037	1.13901	1.20901	1.1654	1.17114	1.38955	1.34246	1.65951	1.46384
pGP9-96	144334..144615	1.0271	1.21191	1.16833	1.13578	1.10373	1.06936	1.14934	1.10748	1.07388	1.39459	1.3062	1.25822	1.06165	1.27571	0.971711	1.10302	1.16241	1.14366	1.6921	1.33272
ISApl1	145049..146023	2.38391	2.42109	2.39185	2.39895	1.85928	2.22258	2.28573	2.12253	2.75176	3.79563	3.05462	3.20067	3.04199	2.68718	2.54957	2.75958	4.07041	2.89502	6.17271	4.37938
mcr-1	146219..147844	0.946635	0.994597	0.761461	0.900898	0.963879	1.01304	1.08899	1.02197	1.04669	1.31461	1.14473	1.16867	0.966057	1.02096	1.02656	1.00453	1.05255	1.09227	0.920349	1.02172
pGP9-97	147892..148638	1.0466	1.03768	1.00323	1.02917	0.965199	1.04359	1.10429	1.03769	1.09334	1.28332	1.1924	1.18969	0.956829	0.966945	1.02272	0.982163	1.1123	1.21272	0.951319	1.09211
terF	complement(148858..150099)	1.02731	1.06595	1.07944	1.05757	1.0139	1.0255	1.12665	1.05535	1.06504	1.40202	1.22504	1.2307	1.02307	1.07703	1.11999	1.07337	1.17197	1.15712	1.00876	1.11262
terE	complement(150528..151103)	1.06646	1.19396	1.16203	1.14082	1.01302	1.17978	1.19066	1.12782	1.12033	1.44343	1.33084	1.2982	0.955775	1.03329	1.12094	1.03667	1.23645	1.13799	1.12193	1.16546
terD	complement(151171..151749)	0.939522	1.01972	1.05233	1.00386	1.00448	1.04107	1.14309	1.06288	1.17843	1.37714	1.25372	1.26976	1.01197	1.06071	1.12724	1.06664	1.20381	1.18171	0.937086	1.10753
terC	complement(151798..152838)	0.931533	0.95287	0.951426	0.945276	0.885165	0.964664	1.01467	0.954833	0.943897	1.20148	1.02382	1.0564	0.858409	0.852065	0.975498	0.895324	1.02179	1.03004	0.925849	0.992561
terB	complement(152861..153376)	0.83197	0.977054	0.890095	0.899706	0.853535	0.898185	1.03327	0.928331	0.921846	1.219	1.0993	1.08005	0.861452	0.864213	0.85304	0.859568	0.931079	0.939328	0.864437	0.911615
terA	complement(153339..154496)	0.91995	0.918888	0.949884	0.929574	0.866731	0.967964	1.02506	0.953252	0.944495	1.14265	1.04372	1.04362	0.794157	0.768076	1.03949	0.867241	0.951946	1.01069	0.876405	0.946346
terZ	complement(154496..155077)	0.941187	1.21285	1.0584	1.07081	0.968126	1.0038	1.09611	1.02268	1.09104	1.24209	1.1584	1.16385	0.991783	1.02874	1.02959	1.01671	1.11471	1.10612	1.09586	1.10556
pGP9-98	155401..156459	1.03143	1.0675	1.03214	1.04369	0.955906	1.08074	1.10219	1.04628	1.10505	1.29789	1.16069	1.18788	0.946631	1.0197	1.05027	1.00553	1.16288	1.08801	0.973035	1.07464
pGP9-99	156469..157611	0.93683	0.871151	0.997184	0.935055	0.879705	0.977095	1.04586	0.967554	0.993347	1.21678	1.08279	1.09764	0.843864	0.848811	1.05746	0.916711	1.02833	1.02306	0.857711	0.9697
pGP9-100	157604..158377	0.952656	1.05401	1.02803	1.01157	0.94668	1.0142	1.09472	1.01853	1.0062	1.28662	1.11683	1.13655	0.897749	0.910881	1.04052	0.949715	1.01656	1.05309	0.930082	0.999909
pGP9-101	158379..159458	1.03677	1.16503	1.06419	1.08866	0.954057	1.03505	1.12482	1.03798	1.0725	1.27062	1.12416	1.15576	0.923425	0.941951	1.08034	0.981904	1.12397	1.14173	0.942607	1.06944
pGP9-102	159458..160414	0.971556	1.16843	1.05653	1.06551	0.994105	1.0518	1.11659	1.05416	1.02525	1.31034	1.16019	1.16526	0.926212	0.905468	1.07801	0.969896	1.03037	1.14609	0.946186	1.04088
pGP9-103	160425..161633	0.99682	1.07407	1.06483	1.04524	0.971249	1.02773	1.1286	1.04253	1.01763	1.2676	1.1703	1.15184	0.922887	0.926982	1.09073	0.980201	1.08644	1.11279	0.916143	1.03846
terW	161651..162118	0.992915	0.986934	1.02397	1.00127	0.982516	1.0587	1.11103	1.05075	1.06564	1.33081	1.27866	1.22504	1.01249	1.03029	0.985305	1.00936	1.0701	1.04868	0.909732	1.0095
terY1	162626..163219	0.915445	1.15129	0.973656	1.01346	0.902233	0.906441	1.01502	0.941232	0.949941	1.16466	1.05689	1.05716	0.913129	0.962148	0.936184	0.937154	1.00708	0.967447	0.946662	0.973729
terX	163242..163883	1.00453	1.17434	1.07375	1.08421	0.975251	1.07346	1.1672	1.07197	1.07112	1.30645	1.23747	1.20501	1.0499	1.03301	1.02111	1.03467	1.21628	1.06522	0.974744	1.08541
terY2	163883..164521	1.05198	1.01179	1.0634	1.04239	0.97275	1.0304	1.11326	1.0388	1.11773	1.28749	1.13515	1.18012	0.901723	1.00549	1.02839	0.978533	1.0696	1.04403	1.09818	1.0706
pGP9-104	164607..165647	0.932298	1.01121	0.994902	0.97947	0.880059	0.935209	1.04669	0.953986	0.980313	1.24176	1.06122	1.09443	0.83558	0.893718	0.995881	0.908393	0.994299	0.98837	0.894995	0.959221
pGP9-105	165647..167284	0.970102	1.02541	1.03555	1.01035	0.920375	0.997159	1.08757	1.0017	1.02408	1.1975	1.10819	1.10992	0.912329	0.902654	1.05308	0.956021	1.10185	1.05955	0.970267	1.04389
pGP9-106	167256..168809	1.07046	1.15595	1.12383	1.11675	0.967691	1.08924	1.20735	1.08809	1.08356	1.35005	1.27349	1.2357	1.05693	1.14297	1.1171	1.10567	1.23056	1.1222	1.04169	1.13148
pGP9-107	complement(168976..170058)	1.00792	1.09966	1.10777	1.07179	0.98296	1.04595	1.1123	1.04707	1.05629	1.29035	1.26566	1.2041	1.08576	1.17354	1.03583	1.09838	1.18714	1.15381	1.01893	1.11996
pGP9-108	170802..171977	1.05809	1.10716	1.12004	1.0951	0.961519	1.09888	1.18309	1.08116	1.09608	1.34741	1.22964	1.22438	1.12945	1.20564	1.03925	1.12478	1.19233	1.18938	1.08576	1.15582
pGP9-109	complement(171999..172328)	0.913118	0.891217	1.03238	0.94557	0.842018	0.857359	1.16318	0.954186	1.04143	1.19784	1.12442	1.12123	1.06849	0.932034	0.791693	0.930738	0.900566	1.12987	0.77824	0.936224
pGP9-110	complement(172279..173184)	0.96834	0.910281	1.024	0.967541	0.89353	0.964146	1.06213	0.973269	1.01686	1.1725	1.08761	1.09232	0.92503	0.946088	1.01739	0.962835	1.05579	1.0096	0.95903	1.00814
pGP9-111	complement(173194..174174)	1.03749	1.01459	1.06758	1.03988	0.92563	1.06354	1.16416	1.05111	1.11652	1.24992	1.22676	1.19773	1.05725	1.1834	0.9437	1.06145	1.13995	1.16538	0.9652	1.09018
pGP9-112	complement(174247..174693)	1.17669	1.00022	1.08151	1.08614	1.07906	1.01405	1.20506	1.09939	1.0318	1.21511	1.27429	1.17374	1.07242	1.19312	1.05652	1.10735	1.25356	1.24555	1.17116	1.22342
pGP9-113	complement(174710..175246)	1.00179	1.00083	1.02394	1.00885	0.888263	0.893681	1.0674	0.949781	1.01944	1.27641	1.24309	1.17965	1.07276	1.07745	0.99421	1.04814	1.10422	1.09668	0.949962	1.05029
pGP9-114	complement(175320..175577)	0.95399	1.03799	1.1782	1.05672	0.889603	0.835043	1.21337	0.97934	1.21088	1.35413	1.31907	1.29469	1.17983	1.03046	0.801569	1.00395	1.22856	1.30455	0.907044	1.14672
pGP9-115	complement(175585..176175)	1.11149	1.09314	1.11326	1.10596	0.975745	1.08672	1.19284	1.0851	1.15791	1.40869	1.36563	1.31074	1.27247	1.44459	0.938207	1.21842	1.23452	1.1296	1.02363	1.12925
pGP9-116	complement(176220..176495)	0.849784	1.06765	0.994394	0.97061	0.786927	0.952427	1.09765	0.945666	1.00613	1.10044	1.23664	1.11441	1.11567	1.32364	0.861857	1.10039	1.1268	1.19248	0.989642	1.10297
pGP9-117	complement(176759..177715)	1.18286	1.22713	1.25048	1.22015	1.08198	1.11225	1.33033	1.17486	1.25714	1.3788	1.53532	1.39042	1.37801	1.58464	0.925386	1.29601	1.34278	1.32915	1.30031	1.32408
pGP9-118	complement(177887..178825)	1.00101	1.20278	1.13459	1.11279	0.986146	0.950953	1.20864	1.04858	1.08866	1.37269	1.4064	1.28925	1.31352	1.54617	0.792777	1.21749	1.19713	1.13389	1.1989	1.17664
pGP9-119	complement(178892..179812)	1.15593	1.26706	1.13404	1.18568	1.02338	1.04903	1.27133	1.11458	1.15929	1.38349	1.48046	1.34108	1.36346	1.52337	0.786949	1.22459	1.22664	1.25957	1.11129	1.19916
pGP9-120	complement(179881..180816)	1.08624	1.11653	1.10015	1.10097	0.98218	1.03142	1.25213	1.08858	1.12136	1.40461	1.39483	1.30693	1.3316	1.5298	0.75272	1.20471	1.12069	1.17117	1.11131	1.13439
pGP9-121	complement(180887..181765)	1.06044	1.04428	1.10259	1.0691	1.03475	1.06205	1.15471	1.08384	1.14155	1.35717	1.33156	1.27676	1.21792	1.28335	0.912233	1.13784	1.17639	1.164	1.11528	1.15189
pGP9-122	complement(181844..182365)	1.19761	1.37229	1.24046	1.27012	1.04693	1.22799	1.26142	1.17878	1.27688	1.58049	1.54523	1.46753	1.36779	1.53293	0.983724	1.29481	1.42248	1.31588	1.32511	1.35449
pGP9-123	complement(182636..183868)	1.05118	1.08725	1.11815	1.08552	0.956705	1.07306	1.15889	1.06289	1.0896	1.29771	1.22943	1.20558	1.04907	1.1147	1.04129	1.06835	1.16808	1.1298	1.04448	1.11412
pGP9-124	complement(184275..186287)	1.16453	1.1739	1.17322	1.17055	1.07685	1.1646	1.28825	1.17656	1.24171	1.42238	1.40009	1.35472	1.22509	1.42233	1.01546	1.22096	1.27117	1.23574	1.15251	1.2198
pGP9-125	complement(186365..187492)	1.14229	1.11097	1.14484	1.1327	1.03649	1.08319	1.22455	1.11474	1.16283	1.36106	1.3251	1.283	1.28513	1.47498	0.855599	1.20524	1.17421	1.23662	1.15056	1.18713
pGP9-126	complement(187861..188919)	1.06392	1.09054	1.09551	1.08332	0.967698	1.02597	1.16598	1.05322	1.13128	1.30482	1.28992	1.24201	1.13981	1.27591	0.923134	1.11295	1.11946	1.11132	1.02111	1.08396
pGP9-127	complement(188977..189954)	1.0231	1.07318	1.05282	1.0497	0.979355	0.929725	1.16785	1.02564	1.08381	1.36209	1.3218	1.2559	1.24973	1.41594	0.651078	1.10558	1.04682	1.11704	1.08166	1.08184
pGP9-128	complement(190015..190392)	1.16002	1.09307	1.12916	1.12742	1.04452	1.10502	1.35739	1.16898	1.23504	1.56407	1.50284	1.43398	1.34504	1.59136	0.952392	1.29627	1.37242	1.36986	1.06877	1.27035
pGP9-129	complement(190450..191322)	1.05399	1.15278	1.09094	1.09923	0.985434	0.914812	1.17704	1.02576	1.08576	1.31395	1.28229	1.22733	1.19761	1.35886	0.77985	1.1121	1.2006	1.13748	1.18764	1.17524
trhI	complement(191717..193501)	1.1415	1.26288	1.22927	1.21122	1.13185	1.18798	1.30742	1.20908	1.32679	1.49523	1.48088	1.4343	1.32087	1.42201	1.03931	1.26073	1.38119	1.32875	1.17345	1.29446
pGP9-130	193681..194553	1.13819	1.20166	1.19224	1.17736	1.07102	1.12914	1.22949	1.14321	1.22913	1.38915	1.3586	1.32563	1.10464	1.20673	1.05912	1.1235	1.25685	1.17871	1.08534	1.17363
traN	complement(194582..197770)	1.06969	1.16108	1.14166	1.12414	1.04583	1.11433	1.1888	1.11632	1.23133	1.38164	1.36138	1.32478	1.12962	1.22516	1.01871	1.1245	1.21171	1.16194	1.04902	1.14089
traU	complement(197789..198844)	1.05522	1.15248	1.18722	1.13164	1.09859	1.1326	1.22474	1.15198	1.18932	1.39488	1.30294	1.29572	0.84763	1.0689	1.06766	0.994728	1.25832	1.21242	1.09444	1.18839
traW	complement(198989..200500)	0.891106	0.931983	0.915971	0.91302	0.825826	0.869212	1.01193	0.902322	0.965102	1.12333	1.03364	1.04069	0.698381	1.02492	0.824755	0.849352	1.03589	0.97454	0.876558	0.96233
trhF	complement(200487..200999)	1.03901	1.32189	1.05491	1.1386	1.05378	1.11827	1.14518	1.10575	1.12603	1.33711	1.40697	1.29004	0.979773	1.35149	0.786606	1.03929	1.17644	1.16851	1.19802	1.18099
pGP9-131	complement(201277..205581)	1.04739	1.09805	1.08307	1.07617	1.00294	1.06259	1.11976	1.06176	1.12472	1.31106	1.26013	1.23197	0.801834	1.20456	0.985222	0.997206	1.15819	1.13375	1.02439	1.10544
htdK	complement(205701..206255)	0.957867	1.00928	0.972616	0.97992	0.881967	0.971369	1.08308	0.978805	1.12883	1.2337	1.14549	1.16934	0.786189	1.15695	0.909439	0.950859	1.09606	1.10101	0.984407	1.06049
htdI	complement(206264..206689)	1.07603	0.952986	1.15795	1.06232	0.966017	1.06403	1.20667	1.0789	1.2062	1.52477	1.4148	1.38193	0.95124	1.35188	0.847912	1.05034	1.18523	1.2908	1.08018	1.1854
htdA	complement(206679..207131)	0.995734	0.951674	1.09898	1.01546	0.94746	0.981924	1.11789	1.01576	1.17575	1.28697	1.27493	1.24588	1.2532	1.38505	0.950343	1.1962	1.10818	1.14916	1.05426	1.10386
parR	complement(207535..208173)	1.05312	0.982357	0.991125	1.00887	0.997291	0.951765	1.11657	1.02188	1.17747	1.35969	1.25826	1.26514	1.16322	1.27769	0.806562	1.08249	1.13464	1.16179	1.13163	1.14269
parM	complement(208185..209222)	1.23895	1.15884	1.26175	1.21985	1.12843	1.13876	1.37003	1.21241	1.2716	1.60742	1.51022	1.46308	1.41898	1.5812	0.956533	1.3189	1.33539	1.32734	1.23942	1.30072
trhO	209586..210533	1.17778	1.15672	1.26106	1.19852	1.04899	1.08798	1.25301	1.12999	1.24608	1.5545	1.40843	1.403	1.28241	1.38054	0.985599	1.21618	1.34458	1.28021	1.20001	1.27494
pGP9-132	210530..211366	1.17222	1.031	1.11204	1.10509	1.00783	1.01623	1.20047	1.07485	1.12276	1.36114	1.39633	1.29341	1.34107	1.5674	0.745716	1.21807	1.10693	1.19528	1.10287	1.13503
pGP9-133	211359..211880	1.1211	1.07448	1.17925	1.12494	1.07832	1.08547	1.25929	1.14103	1.23596	1.51533	1.35109	1.36746	1.28161	1.32803	0.996495	1.20204	1.34085	1.33192	1.08693	1.25323
trhZ	211877..212266	1.05467	1.0993	0.996626	1.0502	0.934292	0.993715	1.18316	1.03706	1.16253	1.27111	1.21782	1.21715	1.2636	1.42551	0.809425	1.16618	1.16052	1.18754	1.03813	1.12873
parB	complement(212328..213332)	1.08064	1.39585	1.13632	1.20427	1.05124	1.0394	1.22777	1.10614	1.22574	1.62784	1.44504	1.43287	1.29236	1.53143	0.864241	1.22934	1.2731	1.25044	1.20467	1.24274
parA	complement(213329..214582)	1.04972	0.989439	1.08036	1.03984	0.969201	1.03751	1.17224	1.05965	1.18355	1.37869	1.32915	1.29713	1.19462	1.33644	0.897675	1.14291	1.11713	1.1497	1.10918	1.12534
pGP9-134	complement(215708..215929)	1.18928	1.1793	1.18972	1.1861	1.14465	1.23504	1.14171	1.1738	1.25262	1.23986	1.41825	1.30358	1.09938	1.16931	1.09491	1.1212	1.25171	1.1318	0.962564	1.11536
pGP9-135	complement(216419..216628)	1.08919	1.0661	1.13394	1.09641	1.05118	1.00735	1.07068	1.04307	1.06403	1.02001	1.20239	1.09548	1.07847	0.938435	0.944468	0.987125	1.1637	1.01493	0.823637	1.00075
pGP9-136	217374..217649	1.25846	1.3357	1.3963	1.33015	1.14803	1.26805	1.46968	1.29525	1.27794	1.67662	1.48785	1.4808	1.18442	1.31262	1.44624	1.31443	1.50036	1.41377	1.35264	1.42226
trhC	complement(218419..221100)	1.03449	1.13224	1.09041	1.08571	0.961993	1.05092	1.12423	1.04571	1.13543	1.28165	1.23185	1.21631	1.13203	1.23675	0.968618	1.11247	1.17976	1.14125	1.02158	1.1142
trhV	complement(221109..222059)	0.966751	1.04667	1.0819	1.03177	0.930509	0.964505	1.10615	1.00039	1.03001	1.18784	1.1758	1.13122	1.01737	1.07875	0.940069	1.01206	1.12183	1.0745	0.96091	1.05241
htdT	complement(222069..222926)	0.92836	1.11463	1.02206	1.02168	0.916339	0.926806	1.08186	0.975003	1.07361	1.24712	1.17181	1.16418	1.05886	1.14706	0.949905	1.05194	1.16237	0.993485	0.946406	1.03409
htdV	complement(222940..223422)	1.00468	1.23622	0.979947	1.07362	0.921463	0.920996	1.08453	0.975661	1.05789	1.1826	1.17453	1.13834	1.14441	1.21442	0.768947	1.04259	1.04972	1.08768	1.01277	1.05006
trhB	complement(223430..224785)	1.00582	1.0506	1.05297	1.03646	0.983397	1.02002	1.08745	1.03029	1.10124	1.23818	1.1811	1.1735	1.02345	1.1241	0.945176	1.03091	1.14447	1.12074	0.937794	1.06767
htdO	complement(224775..225236)	1.08811	1.22713	1.11827	1.1445	1.05036	1.07291	1.31429	1.14585	1.3229	1.50543	1.41411	1.41415	1.2632	1.36672	0.970719	1.20021	1.28279	1.25735	1.11907	1.21974
trhK	complement(225238..226509)	1.01917	1.11757	1.04762	1.06145	0.911374	1.02872	1.10439	1.01483	1.09064	1.24908	1.19799	1.17924	1.08017	1.15202	0.995755	1.07598	1.16958	1.09759	1.00991	1.09236
trhE	complement(226509..227297)	1.16795	1.21885	1.21457	1.20046	1.01803	1.16601	1.26992	1.15132	1.25629	1.4795	1.398	1.37793	1.28818	1.51173	0.940998	1.24697	1.24913	1.33765	1.085	1.22393
trhL	complement(227309..227569)	0.987106	1.1203	1.12213	1.07651	0.811241	0.828897	1.12051	0.920217	1.08234	1.44398	1.10318	1.20983	1.10438	1.07937	0.710582	0.964779	0.975122	1.11876	0.980128	1.02467
htdZ	complement(227677..228030)	1.02381	1.28788	1.24317	1.18495	1.10602	1.16426	1.15709	1.14246	1.17278	1.329	1.38044	1.29408	1.20008	1.20789	1.02301	1.14366	1.31737	1.25668	1.20284	1.25896
repA	complement(229179..230054)	1.06196	1.16023	1.09595	1.10605	0.964174	1.029	1.10548	1.03288	1.09932	1.27316	1.20286	1.19178	1.1469	1.30657	0.954826	1.1361	1.19675	1.11749	1.17662	1.16362
pGP9-137	230531..230887	1.11678	1.18426	1.08885	1.12996	1.01628	0.987167	1.27644	1.0933	1.18431	1.27395	1.37467	1.27764	1.24047	1.40199	0.86004	1.1675	1.17501	1.1929	1.23337	1.20042
pGP9-138	230956..231585	1.09569	1.31767	1.13066	1.18134	1.04631	1.02843	1.14991	1.07488	1.24282	1.31196	1.37574	1.31017	1.25863	1.46804	0.806813	1.17783	1.20633	1.13521	1.14738	1.16297
pGP9-139	231800..232516	1.17378	1.10126	1.10343	1.12615	1.09817	1.12328	1.26746	1.16297	1.28074	1.48803	1.39479	1.38785	1.34609	1.54231	0.940666	1.27635	1.26853	1.37492	1.2665	1.30332
pGP9-140	232751..233605	1.08611	1.09147	1.06867	1.08208	0.998998	1.00948	1.19896	1.06915	1.14309	1.39909	1.32809	1.29009	1.24197	1.39379	0.802697	1.14615	1.17353	1.19377	1.06505	1.14412
dam	complement(233614..234426)	0.944477	1.0273	1.01792	0.996564	0.889831	0.943542	1.05623	0.9632	1.02479	1.21162	1.15363	1.13002	1.00892	1.16444	0.910787	1.02805	1.08286	1.09397	1.03193	1.06959
pGP9-141	234796..235959	1.02007	0.941647	1.01607	0.992595	0.924885	1.01314	1.05913	0.999053	1.00363	1.23591	1.14531	1.12828	1.02035	1.08057	0.975754	1.02556	1.14279	1.06767	0.943797	1.05142
pGP9-142	236207..237898	1.05778	1.21482	1.16776	1.14679	1.06314	1.11884	1.18349	1.12182	1.16619	1.33097	1.29484	1.264	1.09932	1.191	1.10389	1.1314	1.21389	1.22059	1.08559	1.17336
pGP9-143	238120..238581	1.08305	1.15249	1.15103	1.12885	1.07716	1.15209	1.1492	1.12615	1.18869	1.34835	1.42063	1.31922	1.23403	1.34898	1.047	1.21	1.20994	1.19535	1.15309	1.18612
pGP9-144	238562..238843	0.948355	0.932275	0.984989	0.955206	0.711389	0.858325	1.05345	0.874388	0.938171	1.02033	1.063	1.00717	1.02221	0.926254	0.770145	0.906202	1.01945	0.976442	0.767798	0.921231
pGP9-145	complement(238901..239497)	1.23266	1.32689	1.32541	1.29498	1.31283	1.38875	1.40654	1.36937	1.41207	1.79764	1.57079	1.5935	1.37215	1.47266	1.3171	1.3873	1.42843	1.49159	1.25859	1.39287
insA	complement(239513..240418)	0.99501	1.11614	1.09228	1.06781	0.934887	1.1062	1.12367	1.05492	0.960182	1.23047	1.03174	1.07413	0.91379	0.902161	1.13787	0.984607	1.15713	1.02699	0.994859	1.05966
insB	complement(240376..240741)	1.1419	1.3134	1.12645	1.19391	0.958898	1.03627	1.24104	1.07874	1.18301	1.47572	1.32573	1.32815	1.0304	1.17943	1.1171	1.10898	1.24752	1.05292	1.1551	1.15185
pGP9-146	241236..243692	1.02974	1.16746	1.04007	1.07909	0.97291	1.03669	1.13613	1.04858	1.13713	1.27911	1.26764	1.22796	1.02566	1.15451	1.03187	1.07068	1.17075	1.11957	0.966401	1.08558

## Sheet: supplement data 4
The MICs (μg/mL) of 6 tested drugs among endpoint 14028-pJXP9 clones from mono-drug treatments
Drug treatment groups	Clone	CS	FOS	CTX	CIP	NAL	FFC	IncHI2
ancestral	14028-pJXP9	16	512	128	0.125	32	256	1a
	14028	1	2	0.06	0.0625	8	2	0b
CIP0.001	G1-1	16	＜2	0.125	0.015	4	2	1
	G1-2	0.5	＜2	0.25	0.015	4	2	0
	G1-3	0.5	＜2	0.0625	＜0.0075	＜1	2	0
	G1-8	0.5	＜2	0.03	0.015	4	2	0
	G1-9	0.5	＜2	0.03125	＜0.0075	4	2	0
	G1-5	0.5	＜2	0.0625	＜0.0075	2	2	1
	G2-4	0.5	＜2	0.125	0.03	4	2	0
	G1-7	0.5	＜2	0.0625	＜0.0075	2	2	0
	G3-5	0.5	＜2	＜0.03125/2	＜0.0075	2	4	1
	G1-4	16	＜2	0.0625	＜0.0075	4	2	1
	G1-6	16	＜2	0.25	0.015	4	2	0
	G1-10	16	＜2	0.03	0.015	4	2	1
	G2-1	16	＜2	0.125	0.015	4	2	1
	G2-3	16	＜2	0.06	0.03	4	2	1
	G2-6	16	＜2	0.06	0.03	4	2	0
	G2-8	16	＜2	0.03	＜0.0075	4	2	1
	G2-9	16	＜2	0.125	0.015	4	2	1
	G2-12	16	＜2	0.03	0.015	4	2	1
	G3-1	16	＜2	＜0.03125	＜0.0075	4	2	0
	G3-3	16	4	0.125	0.015	4	2	1
	G3-8	16	512	64	0.015	4	256	1
	G3-6	16	512	128	0.015	4	256	1
	G3-4	16	512	128	＜0.0075	4	256	1
	G3-9	16	512	128	0.015	4	256	0
	G2-7	16	512	64	0.03	4	256	1
	G2-2	16	512	64	0.015	4	256	1
	G2-5	16	512	128	0.03	2	256	1
	G3-20	16	512	128	0.015	4	256	0
CIP0.06	G7-1	16	512	128	0.25	256	256	1
	G7-7	16	＜2	0.06	0.25	256	2	1
	G9-11	16	＜2	0.06	0.125	32	8	1
	G9-7	16	＜2	0.06	0.25	256	2	1
	G7-18	16	＜2	0.06	0.25	256	256	1
	G7-19	16	＜2	0.06	0.25	256	256	1
	G8-1	16	＜2	0.03	0.5	256	8	1
	G8-4	0.5	＜2	0.0625	0.25	256	2	0
	G8-6	8	＜2	0.125	0.25	256	2	1
	G8-9	16	＜2	0.06	0.25	256	2	1
	G8-11	16	＜2	0.06	0.25	256	2	1
	G8-19	16	＜2	0.06	0.25	256	2	1
	G9-2	16	＜2	0.06	0.5	256	2	1
	G8-7	8	＜2	32	0.25	256	2	0
	G8-2	16	＜2	32	1	256	8	1
	G9-4	16	＜2	0.06	0.25	64	32	1
	G9-6	16	＜2	0.0625	0.03125	64	8	1
	G9-15	8	＜2	0.25	0.125	32	8	1
	G9-5	16	＜2	128	0.125	32	256	1
	G7-5	16	1024	64	0.25	256	256	1
	G7-6	16	512	128	0.25	256	256	1
	G7-3	8	512	128	0.25	256	256	0
	G7-4	16	1024	128	0.25	256	256	1
	G7-2	16	512	128	0.25	256	256	1
	G7-20	16	256	128	0.25	256	256	1
	G8-3	16	512	128	0.25	256	256	1
	G8-5	16	1024	128	0.25	256	256	1
	G9-1	16	512	128	0.25	256	256	1
	G9-3	16	512	128	0.25	256	2	1
	G9-14	16	512	128	0.125	32	256	1
CS0.125	G10-1	16	＜2	0.0625	0.015	256	2	1
	G12-20	8	＜2	0.03	0.015	4	2	1
	G10-2	16	＜2	＜0.03125	＜0.0075	128	2	1
	G10-4	16	＜2	＜0.03125	＜0.0075	8	1	1
	G10-5	16	＜2	0.03125	＜0.0075	1	1	1
	G10-8	16	＜2	0.03	＜0.0075	8	1	1
	G10-19	16	＜2	0.03	0.015	4	1	1
	G11-1	16	＜2	0.03	＜0.0075	8	1	0
	G11-2	16	＜2	0.03125	＜0.0075	2	2	1
	G12-4	16	＜2	0.03	0.015	4	2	1
	G12-5	16	＜2	＜0.03125	＜0.0075	8	2	1
	G12-6	16	＜2	＜0.03125	＜0.0075	8	2	1
	G12-8	16	＜2	＜0.03125	＜0.0075	8	2	1
	G12-9	16	＜2	＜0.03125	＜0.0075	2	1	1
	G11-11	16	＜2	0.06	0.015	4	2	1
	G12-3	8	＜2	0.06	0.015	4	2	1
	G10-6	16	＜2	0.125	0.015	4	1	1
	G10-7	8	＜2	0.125	0.015	4	1	1
	G10-15	8	＜2	0.125	0.015	4	0.5	1
	G12-1	8	＜2	0.125	0.015	4	2	1
	G11-16	16	＜2	0.125	0.015	4	2	1
	G12-7	8	＜2	0.25	＜0.0075	8	2	1
	G12-2	8	＜2	128	0.015	4	256	1
	G11-7	8	512	128	0.015	4	2	1
	G11-12	8	512	128	0.015	4	2	1
	G11-5	8	512	128	0.015	4	2	1
	G10-3	16	512	128	0.015	4	256	1
	G11-3	16	512	128	＜0.0075	2	2	1
	G11-4	16	512	128	＜0.0075	2	2	1
	G11-6	16	512	128	＜0.0075	8	2	1
CS8	G16-7	64	＜2	0.03	0.03	1	＜1	1
	G16-19	64	＜2	0.015	0.03	1	＜1	1
	G17-1	32	＜2	＜0.03125	0.015	＜0.5	1	1
	G17-3	32	＜2	＜0.03125/0.125	0.015	1	1	1
	G17-5	64	＜2	0.06	0.03	2	＜1	1
	G17-6	32	＜2	＜0.03125	0.015	1	1	1
	G18-4	64	＜2	0.03	0.03	2	＜1	1
	G18-5	32	＜2	＜0.03125	＜0.0075	1	＜0.5	1
	G18-6	64	＜2	0.03	0.03	1	＜1	1
	G18-10	64	＜2	0.03	0.03	1	＜0.5	1
	G17-18	64	＜2	0.06	0.03	2	2	1
	G17-8	64	＜2	0.125	0.03	1	＜1	1
	G17-12	32	＜2	0.125	0.03	1	1	1
	G17-2	16	＜2	0.06	0.03	1	2	1
	G17-7	64	＜2	＜0.03125	＜0.0075	＜0.5	1	1
	G18-12	64	512	32	0.03	1	＜0.5	1
	G18-7	64	512	32	0.03	1	＜1	1
	G18-1	64	512	32	＜0.0075	＜0.5	＜0.5	1
	G18-2	32	512	32	＜0.0075	＜0.5	＜0.5	1
	G18-3	64	512	16	＜0.0075	＜0.5	10	1
	G16-1	64	256	16	0.015	4	128	1
	G16-2	32	256	16	＜0.0075	2	128	1
	G16-3	32	256	64	0.015	＜0.5	128	1
	G16-4	32	256	32	0.015	＜0.5	128	1
	G16-5	32	512	32	＜0.0075	1	128	1
	G16-6	32	512	32	＜0.0075	＜0.5	128	1
	G16-13	64	256	32	0.03	1	128	1
	G16-16	64	512	64	0.03	1	128	1
CTX1	G21-6	8	256	64	＜0.03125	4	2	1
	G19-1	16	256	128	＜0.03125	＜0.5	2	1
	G20-1	8	256	128	＜0.03125	＜0.5	2	1
	G19-6	16	256	128	0.03	4	2	1
	G19-2	16	256	128	0.03	4	2	1
	G19-8	16	256	128	0.03	4	2	1
	G19-10	16	256	128	0.03	4	2	1
	G20-6	16	512	128	0.03	4	2	1
	G21-1	16	256	128	0.03	4	2	1
	G19-4	16	256	128	＜0.03125	4	2	1
	G19-5	16	256	128	＜0.03125	4	2	1
	G19-7	16	256	128	＜0.03125	4	2	1
	G21-8	16	256	128	＜0.03125	4	2	1
	G21-16	16	256	128	0.03	4	2	1
	G19-17	16	256	128	0.03	4	2	1
	G19-3	8	256	128	＜0.03125	4	2	1
	G20-10	16	256	128	＜0.03125	4	2	1
	G21-2	8	256	128	＜0.03125	4	2	1
	G21-3	16	512	128	0.03	4	256	1
	G20-5	16	256	128	0.03	4	256	1
	G20-2	16	512	128	0.03	4	256	1
	G20-7	16	256	128	＜0.03125	4	256	1
	G20-9	8	256	128	＜0.03125	4	256	1
	G21-4	8	256	128	＜0.03125	4	256	1
	G21-7	16	256	128	＜0.03125	4	256	1
	G20-8	16	256	128	＜0.03125	4	256	1
	G21-5	16	512	128	0.03	4	256	1
	G20-3	16	512	128	0.03	4	256	1
	G20-4	16	512	128	0.03	4	256	1
	G21-9	16	512	128	0.03	4	256	1
CTX64	G25-2	16	512	128	＜0.03125	2	2	1
	G26-13	16	256	128	0.03	4	128	1
	G25-5	16	256	128	0.03	4	256	0
	G25-9	16	256	128	0.03	4	256	1
	G25-12	16	256	128	0.03	4	256	1
	G25-16	16	256	128	0.03	4	256	1
	G25-20	16	256	128	0.03	4	256	1
	G27-1	16	256	256	0.03	4	256	1
	G27-5	16	512	256	＜0.03125	4	256	1
	G27-17	16	256	256	0.03	4	256	1
	G27-18	16	256	256	0.03	4	256	1
	G27-19	16	256	256	0.06	4	256	1
	G27-3	16	512	256	0.03125	16	256	1
	G27-4	16	512	256	＜0.03125	16	256	1
	G25-1	16	512	128	＜0.03125	4	256	1
	G25-3	16	512	128	＜0.03125	4	256	1
	G25-4	16	512	128	＜0.03125	4	256	1
	G26-2	16	512	128	＜0.03125	4	256	1
	G25-6	8	512	128	＜0.03125	4	256	1
	G26-4	8	512	128	＜0.03125	4	256	1
	G26-1	16	256	128	0.03	4	256	1
	G26-9	16	256	128	0.03	4	256	1
	G26-11	16	256	128	0.03	4	256	1
	G26-3	16	512	128	＜0.03125	4	256	1
	G26-5	16	512	128	＜0.03125	4	256	1
	G26-6	16	512	128	0.03125	4	256	1
	G26-12	16	512	128	0.03	4	256	1
	G27-2	16	1024	256	0.0625	16	256	1
	G27-6	16	512	256	＜0.03125	4	256	1
“a” represents presence of the IncHI2 plasmid； “b” represents loss of the IncHI2 plasmid

## Sheet: supplement data5
The MICs (μg/mL) of 6 tested drugs amongamong endpoint 14028-pJXP9 clones from combination-drug treatments
Group	Clone	CS	FOS	CTX	CIP	NAL	FFC	IncHI2
ancestral	14028-pJXP9	16	1024	128	0.25	32	256	1a
	14028	1	2	0.06	0.06	8	2	0b
CTX-CIP-1	M1-1	8	512	32	0.0625	16	256	0
	M1-2	8	512	32	0.0625	16	256	1
	M1-3	8	512	32	0.0625	16	512	0
	M1-4	8	512	32	0.0625	16	512	1
	M1-5	4	512	32	0.125	16	512	1
	M1-6	8	512	256	0.125	16	8	1
	M1-7	8	512	256	0.125	16	512	1
	M1-8	8	512	256	0.0625	16	512	1
	M1-9	8	1024	256	0.125	16	256	1
	M1-10	8	512	256	0.125	16	256	1
	M1-11	8	512	256	0.125	16	256	1
	M1-12	8	512	256	0.125	16	512	1
	M1-13	8	512	256	0.125	16	512	1
	M1-14	8	512	256	0.0625	16	512	1
	M1-15	8	512	256	0.125	32	256	1
	M1-16	8	512	256	0.125	16	256	1
	M1-17	8	512	32	0.125	16	512	1
	M1-18	8	512	256	0.125	16	256	1
	M1-19	8	512	32	0.125	16	256	1
	M1-20	8	512	32	0.0625	16	512	1
CTX-CIP-2	M2-1	8	512	32	0.015625	16	128	1
	M2-2	8	512	128	0.03125	8	32	0
	M2-3	8	512	128	0.0625	16	64	1
	M2-4	8	1024	256	0.125	32	512	1
	M2-5	8	512	128	0.015625	8	64	0
	M2-6	8	512	256	0.0625	16	16	1
	M2-7	8	512	256	0.0625	16	64	0
	M2-8	8	512	128	0.03125	8	8	1
	M2-9	8	512	128	0.0625	16	16	1
	M2-10	8	512	128	0.125	16	512	1
	M2-11	8	512	256	0.015625	16	8	1
	M2-12	4	256	32	0.125	16	512	1
	M2-13	8	512	32	0.015625	4	2	1
	M2-14	8	512	32	0.015625	4	2	1
	M2-15	8	1024	256	0.125	16	512	1
	M2-16	8	512	32	0.015625	8	32	1
	M2-17	8	512	128	0.015625	4	4	1
	M2-18	8	512	128	0.015625	16	4	1
	M2-19	8	256	64	0.015625	4	2	1
	M2-20	8	1024	128	0.125	32	512	1
CTX-CIP-3	M3-1	0.5	256	128	0.03125	4	4	0
	M3-2	4	512	256	0.125	32	512	1
	M3-3	0.5	256	256	0.015625	16	512	1
	M3-4	2	256	256	0.0625	16	512	1
	M3-5	4	256	256	0.0625	16	512	1
	M3-6	4	512	128	0.03125	16	16	1
	M3-7	4	256	128	0.03125	8	16	0
	M3-8	4	256	256	0.125	16	512	1
	M3-9	0.5	256	32	0.03125	8	256	1
	M3-10	0.5	256	128	0.015625	8	256	1
	M3-11	4	256	16	0.0625	16	256	1
	M3-12	0.5	256	32	0.0625	8	512	1
	M3-13	4	256	32	0.125	32	512	1
	M3-14	0.5	512	32	0.0625	16	512	1
	M3-15	0.5	256	128	0.125	16	512	1
	M3-16	0.5	256	16	0.125	16	256	1
	M3-17	0.5	256	32	0.0625	16	512	1
	M3-18	0.5	256	32	0.03125	4	256	1
	M3-19	0.5	512	32	0.125	16	512	1
	M3-20	0.5	512	16	0.03125	4	512	1
CTX-CS-1	M4-1	8	256	128	0.03125	2	256	1
	M4-2	8	512	256	0.03125	2	128	1
	M4-3	8	1024	128	0.03125	2	256	1
	M4-4	8	512	256	0.03125	2	128	1
	M4-5	8	1024	256	0.03125	2	128	1
	M4-6	8	1024	128	0.03125	2	128	1
	M4-7	8	512	16	0.03125	4	128	1
	M4-8	8	1024	128	0.03125	2	128	0
	M4-9	8	512	32	0.03125	2	128	1
	M4-10	8	1024	128	0.03125	2	128	1
	M4-11	8	>1024	256	0.03125	2	256	1
	M4-12	8	512	128	0.03125	2	256	1
	M4-13	8	512	16	0.03125	2	128	1
	M4-14	8	512	32	0.03125	2	256	1
	M4-15	8	256	16	0.03125	2	64	1
	M4-16	8	1024	32	0.03125	2	128	1
	M4-17	8	>1024	16	0.03125	2	128	1
	M4-18	8	1024	128	0.03125	2	128	1
	M4-19	8	1024	256	0.03125	2	256	1
	M4-20	8	1024	256	0.03125	2	256	1
CTX-CS-2	M5-1	8	512	32	0.03125	2	128	1
	M5-2	4	512	256	0.03125	2	128	1
	M5-3	8	512	16	0.03125	2	128	1
	M5-4	8	512	32	0.03125	2	128	1
	M5-5	8	1024	128	0.03125	2	128	1
	M5-6	4	1024	32	0.03125	2	128	1
	M5-7	4	1024	256	0.03125	2	128	1
	M5-8	4	512	32	0.03125	2	128	1
	M5-9	8	256	32	0.03125	2	128	1
	M5-10	4	256	16	0.015625	2	128	0
	M5-11	8	512	16	0.03125	2	128	0
	M5-12	8	512	32	0.03125	2	128	0
	M5-13	8	512	16	0.03125	2	128	1
	M5-14	8	512	32	0.03125	2	128	1
	M5-15	8	512	64	0.03125	2	128	1
	M5-16	4	512	16	0.03125	2	128	1
	M5-17	8	512	32	0.03125	2	128	1
	M5-18	4	512	32	0.03125	2	128	1
	M5-19	4	512	32	0.03125	2	128	1
	M5-20	4	512	32	0.03125	2	128	0
CTX-CS-3	M6-1	8	512	256	0.03125	2	128	1
	M6-2	16	512	256	0.03125	2	256	0
	M6-3	16	512	256	0.03125	2	256	1
	M6-4	16	512	32	0.03125	2	256	1
	M6-5	8	512	32	0.03125	2	2	1
	M6-6	8	512	16	0.03125	2	256	1
	M6-7	8	512	32	0.03125	2	2	1
	M6-8	8	512	32	0.03125	2	128	1
	M6-9	16	256	32	0.125	8	128	0
	M6-10	16	256	32	0.125	8	128	1
	M6-11	8	256	32	0.125	8	128	1
	M6-12	8	128	32	0.0625	4	2	1
	M6-13	8	256	32	0.0625	4	128	0
	M6-14	8	256	32	0.125	8	128	1
	M6-15	8	128	256	0.125	8	128	0
	M6-16	8	128	16	0.0625	4	64	1
	M6-17	8	256	32	0.0625	4	1	1
	M6-18	16	256	32	0.0625	4	1	1
	M6-19	8	256	16	0.0625	4	64	1
	M6-20	8	256	16	0.0625	8	1	1
CIP-CS-1	M7-1	8	<2	0.125	0.0625	8	2	0
	M7-2	8	<2	0.0625	0.0625	8	2	0
	M7-3	8	<2	0.0625	0.0625	8	2	1
	M7-4	8	256	16	0.25	32	128	1
	M7-5	8	256	32	0.125	8	128	1
	M7-6	8	<2	0.0625	0.0625	8	2	1
	M7-7	8	256	16	0.25	16	128	1
	M7-8	8	<2	0.0625	0.0625	8	2	0
	M7-9	8	256	32	0.5	32	256	0
	M7-10	8	256	32	0.5	32	128	0
	M7-11	8	256	32	0.5	32	128	1
	M7-12	8	<2	0.0625	0.125	8	2	1
	M7-13	8	256	32	0.25	32	256	0
	M7-14	8	512	32	0.25	32	128	1
	M7-15	8	<2	0.25	0.0625	4	8	1
	M7-16	8	256	32	0.25	32	128	1
	M7-17	8	256	32	0.25	32	128	0
	M7-18	8	256	32	0.25	32	128	0
	M7-19	8	4	4	0.0625	4	32	1
	M7-20	8	256	16	0.25	32	128	1
CIP-CS-2	M8-1	8	256	32	0.0625	4	1	1
	M8-2	8	<2	2	0.0625	4	1	1
	M8-3	8	<2	2	0.0625	4	1	0
	M8-4	8	<2	0.03125	0.0625	4	1	0
	M8-5	8	<2	0.0625	0.0625	4	2	0
	M8-6	8	256	64	0.0625	4	1	1
	M8-7	8	<2	2	0.0625	4	1	0
	M8-8	8	<2	0.03125	0.0625	4	1	0
	M8-9	8	<2	0.0625	0.0625	4	2	0
	M8-10	8	256	16	0.0625	4	64	1
	M8-11	8	<2	0.0625	0.0625	4	1	0
	M8-12	8	256	8	0.0625	4	1	1
	M8-13	8	256	16	0.03125	2	128	1
	M8-14	8	4	0.03125	0.0625	4	1	1
	M8-15	8	128	8	0.0625	4	1	1
	M8-16	8	256	8	0.0625	4	1	1
	M8-17	8	128	16	0.125	8	64	1
	M8-18	8	256	8	0.0625	4	1	1
	M8-19	8	<2	0.03125	0.0625	4	1	1
	M8-20	8	<2	0.0625	0.0625	4	1	1
CIP-CS-3	M9-1	8	<2	0.25	0.0625	4	16	0
	M9-2	8	<2	0.0625	0.0625	4	128	0
	M9-3	16	4	0.0625	0.03125	2	1	0
	M9-4	8	4	0.0625	0.03125	2	1	0
	M9-5	8	4	0.0625	0.03125	2	1	1
	M9-6	16	2	0.0625	0.03125	2	2	0
	M9-7	8	2	0.0625	0.03125	2	1	0
	M9-8	8	2	0.0625	0.03125	2	1	1
	M9-9	16	2	0.0625	0.03125	2	1	1
	M9-10	8	4	0.0625	0.03125	2	1	1
	M9-11	8	128	0.03125	0.03125	2	1	1
	M9-12	8	8	0.03125	0.03125	2	1	1
	M9-13	8	4	0.0625	0.03125	2	2	1
	M9-14	8	2	0.0625	0.03125	2	4	1
	M9-15	16	2	0.0625	0.03125	2	2	1
	M9-16	16	2	0.03125	0.03125	2	2	1
	M9-17	16	64	0.0625	0.03125	4	2	1
	M9-18	16	128	0.125	0.03125	8	32	1
	M9-19	16	32	0.125	0.03125	4	2	1
	M9-20	16	64	0.0625	0.03125	2	2	1
CTX-CIP-CS-1	M10-1	8	128	64	0.125	8	256	1
	M10-2	16	128	64	0.125	16	256	1
	M10-3	16	128	128	0.0625	8	256	1
	M10-4	16	256	128	0.03125	4	128	1
	M10-5	16	256	128	0.125	4	2	1
	M10-6	16	128	256	0.125	16	256	0
	M10-7	8	128	256	0.0625	8	128	0
	M10-8	8	128	256	0.03125	4	128	0
	M10-9	8	128	128	0.0625	8	256	1
	M10-10	8	128	64	0.125	8	32	1
	M10-11	8	128	256	0.125	16	128	1
	M10-12	8	128	256	0.125	16	256	1
	M10-13	8	128	256	0.03125	4	256	1
	M10-14	8	256	256	0.03125	4	128	0
	M10-15	8	128	128	0.25	16	256	1
	M10-16	8	128	128	0.25	32	256	1
	M10-17	8	128	64	0.125	8	128	1
	M10-18	8	128	64	0.0625	8	256	1
	M10-19	8	128	128	0.03125	8	32	1
	M10-20	8	128	256	0.0625	4	128	1
CTX-CIP-CS-2	M11-1	8	128	32	0.03125	4	128	1
	M11-2	8	128	32	0.03125	2	64	1
	M11-3	8	128	32	0.03125	2	64	1
	M11-4	16	256	32	0.03125	2	16	1
	M11-5	8	128	128	0.0625	8	128	1
	M11-6	8	128	256	0.0625	4	128	1
	M11-7	8	128	256	0.0625	4	128	1
	M11-8	8	128	64	0.03125	2	128	1
	M11-9	8	128	16	0.0625	2	128	0
	M11-10	8	128	32	0.03125	2	128	1
	M11-11	8	128	32	0.03125	2	128	1
	M11-12	8	128	32	0.03125	2	128	1
	M11-13	8	128	32	0.03125	2	1	1
	M11-14	8	128	32	0.03125	2	128	1
	M11-15	16	128	32	0.03125	2	1	1
	M11-16	8	128	32	0.03125	2	128	1
	M11-17	8	256	16	0.0625	4	1	1
	M11-18	8	256	16	0.0625	4	64	1
	M11-19	8	256	16	0.03125	4	1	1
	M11-20	8	256	16	0.0625	4	64	1
CTX-CIP-CS-3	M12-1	8	256	32	0.0625	4	1	1
	M12-2	8	256	16	0.03125	4	128	1
	M12-3	8	512	32	0.0625	4	128	1
	M12-4	8	256	16	0.03125	4	64	1
	M12-5	8	256	16	0.03125	4	128	1
	M12-6	8	256	32	0.0625	4	4	1
	M12-7	8	256	16	0.03125	4	128	1
	M12-8	8	256	16	0.0625	4	64	1
	M12-9	8	256	16	0.0625	4	128	1
	M12-10	8	256	16	0.03125	4	64	1
	M12-11	8	256	32	0.0625	8	64	1
	M12-12	8	256	16	0.125	32	128	1
	M12-13	8	256	8	0.0625	4	64	1
	M12-14	8	256	16	0.0625	4	128	1
	M12-15	8	256	16	0.0625	4	128	1
	M12-16	8	256	32	0.0625	4	128	1
	M12-17	8	256	32	0.0625	4	128	1
	M12-18	8	256	32	0.0625	4	128	1
	M12-19	8	256	16	0.0625	4	128	1
	M12-20	8	256	16	0.0625	4	128	1
No drug-1	M13-1	4	2	0.125	0.0625	8	2	1
	M13-2	4	2	0.125	0.03125	4	2	1
	M13-3	4	2	0.125	0.03125	4	2	1
	M13-4	8	2	0.125	0.03125	4	2	1
	M13-5	4	2	0.125	0.03125	8	2	1
	M13-6	4	2	0.125	0.0625	8	2	1
	M13-7	4	2	0.125	0.03125	4	2	1
	M13-8	4	2	0.125	0.03125	8	2	1
	M13-9	8	2	0.125	0.0625	8	2	1
	M13-10	4	2	0.125	0.0625	8	2	1
	M13-11	4	2	0.125	0.0625	8	2	1
	M13-12	1	2	0.125	0.0625	4	2	1
	M13-13	4	2	0.125	0.03125	4	2	1
	M13-14	4	2	0.125	0.03125	4	2	1
	M13-15	4	2	0.125	0.0625	8	2	1
	M13-16	0.5	2	0.125	0.0625	8	2	0
	M13-17	8	2	0.125	0.0625	8	2	1
	M13-18	4	2	0.125	0.0625	8	2	1
	M13-19	8	2	0.25	0.0625	8	2	1
	M13-20	4	2	0.125	0.03125	4	2	1
No drug-2	M14-1	0.5	2	0.125	0.0625	8	2	0
	M14-2	8	2	0.125	0.0625	8	2	0
	M14-3	4	256	32	0.03125	4	128	1
	M14-4	4	2	0.125	0.03125	4	2	1
	M14-5	0.5	2	0.125	0.0625	4	2	0
	M14-6	8	32	0.03125	0.0625	4	2	0
	M14-7	4	128	128	0.0625	8	128	1
	M14-8	4	2	0.125	0.03125	4	2	1
	M14-9	0.5	2	0.125	0.0625	8	2	0
	M14-10	4	128	32	0.03125	4	64	1
	M14-11	4	128	0.25	0.0625	8	2	1
	M14-12	4	128	128	0.03125	4	2	1
	M14-13	4	2	0.125	0.125	8	4	1
	M14-14	8	2	0.125	0.0625	4	4	1
	M14-15	8	2	0.125	0.125	8	4	1
	M14-16	0.5	2	0.125	0.125	8	4	1
	M14-17	8	2	0.25	0.125	8	4	1
	M14-18	4	2	2	0.03125	8	4	1
	M14-19	8	256	128	0.125	8	256	1
	M14-20	2	2	16	0.0625	8	2	1
No drug-3	M15-1	4	2	0.125	0.0625	8	4	1
	M15-2	0.5	2	0.125	0.0625	8	4	0
	M15-3	0.5	2	0.125	0.0625	8	4	0
	M15-4	0.5	2	0.125	0.0625	8	4	0
	M15-5	8	2	0.0625	0.0625	8	8	1
	M15-6	0.5	2	0.0625	0.0625	8	2	1
	M15-7	8	4	0.25	0.0625	8	4	0
	M15-8	2	2	0.0625	0.0625	8	4	0
	M15-9	8	2	0.125	0.125	8	4	0
	M15-10	2	2	0.125	0.0625	8	4	0
	M15-11	8	2	0.0625	0.0625	8	4	1
	M15-12	0.5	2	0.125	0.0625	8	4	1
	M15-13	8	2	0.25	0.125	8	4	1
	M15-14	8	2	0.125	0.125	8	4	1
	M15-15	1	2	0.25	0.0625	8	4	0
	M15-16	0.5	2	0.125	0.0625	8	4	1
	M15-17	8	2	0.125	0.125	8	4	1
	M15-18	8	2	0.25	0.0625	8	8	1
	M15-19	8	2	0.0625	0.125	8	4	1
	M15-20	8	2	0.25	0.0625	8	4	1
“a” represents presence of the IncHI2 plasmid； “b” represents loss of the IncHI2 plasmid

## Sheet: supplement data6
The positive detection rate of five ARGs and IncHI2 among among endpoint 14028-pJXP9 clones from monodrug treatments
Drug treatment groups	ARGs	Populations	Clone 1	Clone 2	Clone 3	Clone 4	Clone 5	Clone 6	Clone 7	Clone 8	Clone 9	Clone 10	Number of clone	Positive detection rate
CIP0.001	blaCTX-M-14	-1	0	0	0	0	0	0	0	0	0	0	10	0
		-2	0	1	0	0	1	0	1	0	0	0	10	0.3
		-3	0	0	0	1	1	0	1	1	0	0	8	0.5
	fosA3	-1	0	0	0	0	0	0	0	0	0	0	10	0
		-2	0	1	0	0	1	0	1	0	0	0	10	0.3
		-3	0	0	0	1	1	0	1	1	0	0	8	0.5
	floR	-1	0	0	0	0	0	0	0	0	0	0	10	0
		-2	0	1	0	0	1	0	1	0	0	0	10	0.3
		-3	0	0	0	1	1	0	1	1	0	0	8	0.5
	oqxB	-1	0	0	0	0	0	0	0	0	0	0	10	0
		-2	1	0	0	0	0	0	0	1	0	0	10	0.2
		-3	0	0	0	0	0	1	0	0	0	0	8	0.125
	mcr-1	-1	1	0	0	1	0	1	0	0	0	1	10	0.4
		-2	1	1	1	0	1	1	1	1	1	1	10	0.9
		-3	0	1	1	1	1	1	1	1	0	0	8	0.875
	repHI2	-1	1	0	0	1	1	0	0	0	0	1	10	0.4
		-2	1	1	1	0	1	0	1	1	1	1	10	0.8
		-3	0	-	1	1	1	1	-	1	0	0	8	0.75
CIP0.06	blaCTX-M-14	-1	1	1	0	1	1	1	0	0	0	1	10	0.6
		-2	0	0	1	0	1	0	0	0	0	0	10	0.2
		-3	1	0	1	0	1	0	0	0	1	0	10	0.4
	fosA3	-1	1	1	0	0	1	1	0	0	0	1	10	0.5
		-2	0	0	1	0	1	0	0	0	0	0	10	0.2
		-3	1	0	0	0	0	0	0	0	1	0	10	0.2
	floR	-1	1	1	1	1	1	1	0	1	1	1	10	0.9
		-2	0	0	1	0	1	0	0	0	0	0	10	0.2
		-3	1	0	0	0	1	0	0	0	1	0	10	0.3
	oqxB	-1	0	0	0	0	0	0	0	0	0	0	10	0
		-2	1	1	0	0	0	0	0	0	0	0	10	0.2
		-3	0	0	1	1	1	1	0	1	1	1	10	0.7
	mcr-1	-1	1	1	0	1	1	1	1	1	1	1	10	0.9
		-2	1	1	1	0	1	0	0	1	1	1	10	0.7
		-3	1	1	1	1	1	1	1	1	1	1	10	1
	repHI2	-1	1	1	0	1	1	1	1	1	1	1	10	0.9
		-2	1	1	1	0	1	1	0	1	1	1	10	0.8
		-3	1	1	1	1	1	1	1	1	1	1	10	1
CS0.125	blaCTX-M-14	-1	0	0	1	0	0	0	0	0	0	0	10	0.1
		-2	0	0	1	1	1	1	1	0	1	0	10	0.6
		-3	0	1	0	0	0	0	0	0	0	0	10	0.1
	fosA3	-1	0	0	1	0	0	0	0	0	0	0	10	0.1
		-2	0	0	1	1	1	1	1	0	1	0	10	0.6
		-3	0	0	0	0	0	0	0	0	0	0	10	0
	floR	-1	0	0	1	0	0	0	0	0	0	0	10	0.1
		-2	0	0	0	0	0	0	0	0	0	0	10	0
		-3	0	0	0	0	0	0	0	0	0	0	10	0
	oqxB	-1	0	0	0	0	0	0	0	0	0	0	10	0
		-2	0	0	0	0	0	0	0	0	0	0	10	0
		-3	0	0	0	0	0	0	0	0	0	0	10	0
	mcr-1	-1	1	1	1	1	1	1	1	1	1	1	10	1
		-2	1	1	1	1	1	1	1	1	1	1	10	1
		-3	1	1	1	1	1	1	1	1	1	1	10	1
	repHI2	-1	1	1	1	1	1	1	1	1	1	1	10	1
		-2	0	1	1	1	1	1	1	1	1	1	10	0.9
		-3	1	1	1	1	1	1	1	1	1	1	10	1
CS8	blaCTX-M-14	-1	1	1	1	1	1	1	0	1	1	0	10	0.8
		-2	0	0	0	0	0	0	0	0	0	0	9	0
		-3	1	1	1	0	0	0	1	0	1	0	9	0.555
	fosA3	-1	1	0	0	1	0	0	0	1	1	0	10	0.4
		-2	0	0	0	0	0	0	0	0	0	0	9	0
		-3	1	1	1	0	0	0	1	0	1	0	9	0.555
	floR	-1	1	1	1	1	1	1	0	0	0	0	10	0.6
		-2	0	0	0	0	0	0	0	0	0	0	9	0
		-3	0	0	0	0	0	0	0	0	0	0	9	0
	oqxB	-1	0	0	0	0	0	0	0	0	0	0	10	0
		-2	0	0	0	0	0	0	0	0	0	0	9	0
		-3	0	0	0	0	0	0	0	0	0	0	9	0
	mcr-1	-1	1	1	1	1	1	1	1	1	1	1	10	1
		-2	1	1	1	1	1	1	1	1	1	0	9	1
		-3	1	1	1	1	1	1	1	1	1	0	9	1
	repHI2	-1	1	1	1	1	1	1	1	1	1	1	10	1
		-2	1	1	1	1	1	1	1	1	1	-	9	1
		-3	1	1	1	1	1	1	1	1	1	-	9	1
CTX1	blaCTX-M-14	-1	1	1	1	1	1	1	1	1	1	1	10	1
		-2	1	1	1	1	1	1	1	1	1	1	10	1
		-3	1	1	1	1	1	1	1	1	1	1	10	1
	fosA3	-1	1	1	1	1	1	1	1	1	1	1	10	1
		-2	1	1	1	1	1	1	1	1	1	1	10	1
		-3	1	1	1	1	1	1	1	1	1	1	10	1
	floR	-1	0	0	0	0	0	0	0	0	0	0	10	0
		-2	0	1	1	1	1	0	1	1	1	0	10	0.7
		-3	0	0	1	1	1	0	1	0	1	0	10	0.5
	oqxB	-1	0	0	0	0	0	0	0	0	0	0	10	0
		-2	0	0	0	0	0	0	0	0	0	0	10	0
		-3	0	0	0	0	0	0	0	0	0	0	10	0
	mcr-1	-1	1	1	1	1	1	1	1	1	1	1	10	1
		-2	1	1	1	1	1	1	1	1	1	1	10	1
		-3	1	1	1	1	1	1	1	1	1	1	10	1
	repHI2	-1	1	1	1	1	1	1	1	1	1	1	10	1
		-2	1	1	1	1	1	1	1	1	1	1	10	1
		-3	1	1	1	1	1	1	1	1	1	1	10	1
CTX64	blaCTX-M-14	-1	1	1	1	1	1	1	1	1	1	1	10	1
		-2	1	1	1	1	1	1	1	1	1	1	10	1
		-3	1	1	1	1	1	1	1	1	1	0	9	1
	fosA3	-1	1	1	1	1	1	1	1	1	1	1	10	1
		-2	1	1	1	1	1	1	1	1	1	1	10	1
		-3	1	1	1	1	1	1	1	1	1	0	9	1
	floR	-1	1	0	1	1	1	1	1	1	1	1	10	0.9
		-2	1	1	1	1	1	1	1	1	1	1	10	1
		-3	1	1	1	1	1	1	1	1	1	0	9	1
	oqxB	-1	0	0	0	0	0	0	0	0	0	0	10	0
		-2	0	0	0	0	0	0	0	0	0	0	10	0
		-3	0	1	0	0	0	0	0	0	0	0	9	0.111
	mcr-1	-1	1	1	1	1	1	1	1	1	1	1	10	1
		-2	1	1	1	1	1	1	1	1	1	1	10	1
		-3	1	1	1	1	1	1	1	1	1	0	9	1
	repHI2	-1	1	1	1	1	0	1	1	1	1	1	10	0.9
		-2	1	1	1	1	1	1	1	1	1	1	10	1
		-3	1	1	1	1	1	1	1	1	1	-	9	1

## Sheet: supplement data7
The positive detection rate of five ARGs and IncHI2 among among endpoint 14028-pJXP9 clones from combination-drug treatments
Drug treatment groups	ARGs	Populations	Clone 1	Clone 2	Clone 3	Clone 4	Clone 5	Clone 6	Clone 7	Clone 8	Clone 9	Clone 10	Clone 11	Clone 12	Clone 13	Clone 14	Clone 15	Clone 16	Clone 17	Clone 18	Clone 19	Clone 20		Number of clone	Positive detection rate
CTX-CIP	blaCTX-M-14	-1	1	1	1	1	1	1	1	1	1	1	1	1	1	1	1	1	1	1	1	1	20	20	1
		-2	1	1	1	1	1	1	1	1	1	1	1	1	1	1	1	1	1	1	1	1	20	20	1
		-3	1	1	1	1	1	1	1	1	1	1	1	1	1	1	1	1	1	1	1	1	20	20	1
	fosA3	-1	1	1	1	1	1	1	1	1	1	1	1	1	1	1	1	1	1	1	1	1	20	20	1
		-2	1	1	1	1	1	1	1	1	1	1	1	1	1	1	1	1	1	1	1	1	20	20	1
		-3	1	1	1	1	1	1	1	1	1	1	1	1	1	1	1	1	1	1	1	1	20	20	1
	floR	-1	1	1	1	1	1	0	1	1	1	1	0	1	1	1	1	1	1	1	1	1	18	20	0.9
		-2	1	0	0	1	0	0	0	0	0	1	0	1	0	0	1	1	0	0	0	1	13	20	0.65
		-3	0	1	1	1	1	0	0	1	1	1	1	1	1	1	1	1	1	1	1	1	17	20	0.85
	oqxB	-1	1	1	1	1	1	1	1	1	1	1	1	1	1	1	1	1	1	1	1	1	20	20	1
		-2	0	0	0	1	0	0	0	0	0	1	0	1	0	0	1	1	0	0	0	1	6	20	0.3
		-3	0	1	0	1	1	0	0	1	1	0	1	0	1	1	1	1	1	0	1	0	12	20	0.6
	mcr-1	-1	1	1	1	1	1	1	1	1	1	1	0	1	1	0	1	1	1	1	1	1	18	20	0.9
		-2	1	1	1	1	1	1	1	1	1	1	1	1	1	1	1	1	1	1	1	1	20	20	1
		-3	0	0	0	0	0	1	0	0	0	0	1	0	1	0	0	0	0	0	0	0	3	20	0.15
	repHI2	-1	0	1	0	1	1	1	1	1	1	1	1	1	1	1	1	1	1	1	1	1	18	20	0.9
		-2	1	0	1	1	0	1	0	1	1	1	1	1	1	1	1	1	1	1	1	1	17	20	0.85
		-3	0	1	1	1	1	1	0	1	1	1	1	1	1	1	1	1	1	1	1	1	18	20	0.9
CTX-CS	blaCTX-M-14	-1	1	1	1	1	1	1	1	1	1	1	1	1	1	1	1	1	1	1	1	1	20	20	1
		-2	1	1	1	1	1	1	1	1	1	1	1	1	1	1	1	1	1	0	1	0	18	20	0.9
		-3	1	1	1	1	1	1	1	1	1	1	1	1	0	1	1	1	1	1	1	1	19	20	0.95
	fosA3	-1	1	1	1	1	1	1	1	1	1	1	1	1	1	1	1	1	1	1	1	1	20	20	1
		-2	1	1	1	1	1	1	1	1	1	1	1	1	1	1	1	1	1	0	1	1	18	20	0.9
		-3	1	1	1	1	1	1	1	1	1	1	1	1	0	1	0	1	1	1	1	1	18	20	0.9
	floR	-1	1	1	1	1	1	1	1	1	1	1	1	1	1	1	1	1	1	1	1	1	20	20	1
		-2	1	1	1	1	1	1	1	1	1	1	1	1	1	1	1	1	1	1	1	1	20	20	1
		-3	1	1	1	1	0	1	0	1	1	1	1	1	1	1	1	1	0	1	1	1	17	20	0.85
	oqxB	-1	0	0	0	0	0	0	0	0	0	0	0	0	0	0	0	0	0	0	0	0	0	20	0
		-2	0	0	0	1	0	0	0	0	0	0	0	0	0	0	0	0	0	0	0	0	1	20	0.05
		-3	0	0	0	0	0	0	0	0	0	0	0	0	0	0	0	0	0	0	0	0	0	20	0
	mcr-1	-1	1	1	1	1	1	1	1	1	1	1	1	1	1	1	1	1	1	1	1	1	20	20	1
		-2	1	1	1	1	1	1	1	1	1	1	1	1	1	1	1	1	1	0	1	0	18	20	0.9
		-3	1	1	1	1	1	1	1	1	1	1	1	1	0	1	0	1	1	1	1	1	18	20	0.9
	repHI2	-1	1	1	1	1	1	1	1	0	1	1	1	1	1	1	1	1	1	1	1	1	19	20	0.95
		-2	1	1	1	1	1	1	1	1	1	0	0	0	1	1	1	1	1	1	1	0	16	20	0.8
		-3	1	0	1	1	1	1	1	1	0	1	1	1	0	1	0	1	1	1	1	1	16	20	0.8
CIP-CS	blaCTX-M-14	-1	0	0	1	1	1	0	1	0	1	1	1	1	1	1	0	1	1	0	0	1	13	20	0.65
		-2	1	0	0	0	0	1	0	0	0	1	0	1	1	0	1	1	1	1	0	0	9	20	0.45
		-3	0	0	0	0	0	0	0	0	0	0	0	0	0	0	0	0	0	0	0	0	0	20	0
	fosA3	-1	0	0	0	1	1	0	1	0	1	1	1	0	0	1	0	1	1	0	0	1	10	20	0.5
		-2	1	0	0	0	0	1	0	0	0	1	0	1	1	0	1	1	1	1	0	0	9	20	0.45
		-3	0	0	0	0	0	0	0	0	0	0	0	0	0	0	0	0	0	0	0	0	0	20	0
	floR	-1	0	0	1	1	1	0	1	0	1	1	1	0	1	1	0	1	1	1	0	0	12	20	0.6
		-2	0	1	0	1	0	0	0	0	0	1	0	0	1	0	0	0	1	0	0	0	5	20	0.25
		-3	0	0	0	0	0	0	0	0	0	0	0	0	0	0	0	0	0	0	0	0	0	20	0
	oqxB	-1	0	0	1	1	1	0	1	0	1	1	1	0	1	1	0	1	1	1	0	1	13	20	0.65
		-2	0	0	0	0	0	0	0	0	0	0	0	0	0	0	0	0	1	0	0	0	1	20	0.05
		-3	0	0	0	0	0	0	0	0	0	0	0	0	0	0	0	0	0	0	0	0	0	20	0
	mcr-1	-1	1	1	1	1	1	1	1	1	1	1	1	1	0	1	1	1	1	0	1	0	17	20	0.85
		-2	1	1	1	1	1	1	1	1	1	1	1	1	1	1	1	1	1	1	1	1	20	20	1
		-3	1	1	1	1	1	1	1	1	1	1	1	1	1	1	1	1	1	1	1	1	20	20	1
	repHI2	-1	0	0	1	1	1	1	1	0	0	0	1	1	0	1	1	1	0	0	1	1	12	20	0.6
		-2	1	1	0	0	0	1	0	0	0	1	0	1	1	1	1	1	1	1	1	1	13	20	0.65
		-3	0	0	0	0	1	0	0	1	1	1	1	1	1	1	1	1	1	1	1	1	14	20	0.7
CTX-CIP-CS	blaCTX-M-14	-1	1	1	1	1	1	1	1	1	1	1	1	1	1	0	1	1	1	1	1	1	19	20	0.95
		-2	1	1	1	1	1	1	1	1	1	1	1	1	1	1	1	1	1	1	1	1	20	20	1
		-3	1	1	1	1	1	1	1	1	1	1	1	1	1	1	1	1	1	1	1	1	20	20	1
	fosA3	-1	1	1	1	1	0	1	1	1	1	1	1	1	1	1	1	1	1	1	1	1	19	20	0.95
		-2	1	1	1	1	1	1	1	1	1	1	1	1	1	1	1	1	1	1	1	1	20	20	1
		-3	1	1	1	1	1	1	1	1	1	1	1	1	1	1	1	1	1	1	1	1	20	20	1
	floR	-1	1	1	1	1	0	1	1	1	1	0	1	1	1	1	1	1	1	1	0	1	17	20	0.85
		-2	1	1	1	0	1	1	1	1	1	1	1	1	0	1	1	1	0	1	1	1	17	20	0.85
		-3	0	1	1	1	1	1	1	1	1	1	1	1	1	1	1	1	1	1	1	1	19	20	0.95
	oqxB	-1	0	1	0	0	0	1	0	0	0	0	1	1	0	0	1	1	1	0	0	0	7	20	0.35
		-2	0	0	0	0	0	0	0	0	0	0	0	0	0	0	0	0	0	0	0	0	0	20	0
		-3	0	0	0	0	0	0	0	0	0	0	0	1	0	0	0	0	0	0	0	0	1	20	0.05
	mcr-1	-1	1	1	1	1	1	1	1	1	1	1	1	1	1	1	1	1	1	1	1	1	20	20	1
		-2	1	1	1	1	1	1	1	1	1	1	1	1	1	1	1	1	1	1	1	1	20	20	1
		-3	1	1	1	1	1	1	1	1	1	1	1	1	1	1	1	1	1	1	1	1	20	20	1
	repHI2	-1	1	1	1	1	1	0	0	0	1	1	1	1	1	0	1	1	1	1	1	1	16	20	0.8
		-2	1	1	1	1	1	1	1	1	0	1	1	1	1	1	1	1	1	1	1	1	19	20	0.95
		-3	1	1	1	1	1	1	1	1	1	1	1	1	1	1	1	1	1	1	1	1	20	20	1
No drug	blaCTX-M-14	-1	0	0	0	0	0	0	0	0	0	0	0	0	0	0	0	0	0	0	0	0	0	20	0
		-2	0	0	1	0	0	0	1	0	0	1	0	1	0	0	0	0	0	0	1	0	5	20	0.25
		-3	0	0	0	0	0	0	0	0	0	0	0	0	0	0	0	0	0	0	0	0	0	20	0
	fosA3	-1	0	0	0	0	0	0	0	0	0	0	0	0	0	0	0	0	0	0	0	0	0	20	0
		-2	0	0	1	0	0	0	1	1	0	1	0	1	0	0	0	0	0	0	1	0	6	20	0.3
		-3	0	0	1	0	0	0	0	0	0	0	0	0	0	0	0	0	0	0	0	0	1	20	0.05
	floR	-1	1	0	0	0	0	0	0	0	0	1	0	0	0	0	0	0	0	0	1	0	3	20	0.15
		-2	1	0	1	0	0	0	1	0	0	1	0	0	0	0	0	0	0	0	1	0	5	20	0.25
		-3	0	0	1	0	0	0	1	0	0	0	0	0	0	0	0	0	0	0	0	0	2	20	0.1
	oqxB	-1	0	0	0	0	0	0	0	0	0	0	0	0	0	0	0	0	0	0	0	0	0	20	0
		-2	0	0	0	0	0	0	0	0	0	0	0	0	0	0	0	0	0	0	0	0	0	20	0
		-3	0	0	0	0	1	0	0	0	0	0	0	0	0	0	0	0	0	0	0	0	1	20	0.05
	mcr-1	-1	1	1	1	1	1	1	1	1	1	1	1	1	1	1	1	0	1	1	1	1	19	20	0.95
		-2	0	1	1	1	0	1	1	1	0	1	1	1	1	1	1	1	1	1	1	1	17	20	0.85
		-3	1	0	0	0	1	1	0	0	1	0	1	0	1	1	0	0	1	1	1	1	11	20	0.55
	repHI2	-1	1	1	1	1	1	1	1	1	1	1	1	1	1	1	1	0	1	1	1	1	19	20	0.95
		-2	0	0	1	1	0	0	1	1	0	1	1	1	1	1	1	1	1	1	1	1	15	20	0.75
		-3	1	0	0	0	1	1	0	0	0	0	1	1	1	1	0	1	1	1	1	1	12	20	0.6

## Sheet: supplement data8
Mutation genes of 33 endpoint evolved clones
group	CIP0.001	CIP0.06	CS0.125	CS8	CTX0.125	CTX8
gene
acrB	0	0	0	4	0	0
acrD	2	0	0	0	0	0
ada	0	0	0	0	0	1
adhE	0	1	0	0	0	0
aefA	0	0	0	0	0	2
aidB	0	1	0	0	0	0
alkA	0	1	0	0	0	0
amyA	0	1	0	0	0	0
apeE	0	1	0	0	0	0
arcA	7	4	3	3	0	3
arcB	0	0	0	0	2	0
asmA	0	0	0	1	0	0
basS	0	0	0	3	0	0
bcfC	0	2	0	0	0	0
cbiB	2	0	0	0	0	0
clpA	1	0	0	0	0	0
copA	0	0	0	1	0	0
cpsG	0	2	0	0	0	0
crl	0	0	1	0	0	0
csgC	0	0	0	0	1	0
cstA	0	1	0	1	0	0
cypD	0	0	0	0	1	0
cysN	0	0	1	1	1	0
dinP	0	0	0	1	0	0
dnaE	0	0	0	1	0	0
dsbB	0	0	0	1	0	0
dsdX	1	0	0	0	0	0
elaB	0	0	1	0	0	0
emrB	1	0	0	0	0	0
envZ	0	1	0	0	0	0
eutM	0	0	0	0	2	0
fabG	1	0	0	0	0	0
fdoI	0	1	0	0	0	0
fepA	1	0	0	0	0	0
fepE	0	0	1	0	0	0
fhuB	2	0	0	0	0	0
flgC	0	1	0	0	0	0
flgH	0	0	0	1	0	0
flgI	2	0	0	0	0	2
flhA	0	0	1	0	0	0
flhB	0	0	0	1	0	0
flhC	0	3	1	0	0	1
fliF	0	0	0	0	2	0
fliG	1	0	0	0	0	0
fliO	0	2	0	0	0	0
folK	0	1	0	0	0	0
gcd	2	0	0	0	0	0
gidA	0	0	0	1	0	0
glnK	0	0	0	1	0	0
glpT	1	0	0	0	0	0
gltP	0	0	0	0	0	1
gnd	1	0	0	0	0	0
gogB	0	0	1	0	0	0
gshB	0	0	1	0	0	0
gyrA	0	6	0	0	0	0
hisD	0	0	0	1	0	0
hisP	0	1	0	0	0	0
hpaE	0	0	0	0	1	0
hpaX	1	0	0	0	0	0
ileS	0	0	0	2	0	0
ilvG	1	0	0	0	0	0
ipk	0	0	0	1	0	0
livM	0	0	0	1	0	0
lldD	0	1	0	0	0	0
lpxA	0	0	0	1	0	0
manA	0	1	0	0	0	0
metG	0	0	0	0	0	1
mfd	0	1	0	0	0	0
mglA	1	0	0	0	0	0
mig-14	0	0	0	0	1	0
minC	0	0	1	0	0	0
mltA	1	0	0	0	0	0
mnmC	0	0	0	0	0	1
mpl	0	0	0	1	0	0
mtgA	0	0	0	1	0	0
nadA	0	0	0	1	0	0
nagZ	0	0	0	0	1	0
nlpD	0	0	0	0	1	0
nrdE	0	0	0	2	0	0
nudE	0	0	0	1	0	0
nuoM	0	0	0	1	0	0
otsA	0	0	0	1	0	0
oxyR	0	0	0	1	0	0
pagP	0	0	0	1	0	0
pckA	0	1	0	0	0	0
pheP	0	0	1	0	0	0
phoP	0	0	0	1	0	0
phoQ	0	0	0	1	0	0
pipD	0	0	1	0	0	0
potA	1	0	1	0	0	0
potI	0	0	0	1	0	0
pqaA	1	0	0	1	0	0
priA	0	0	0	1	0	0
proQ	0	0	0	0	0	2
ptsP	0	0	0	0	0	1
putP	0	0	0	1	0	0
ratA	3	0	0	0	0	0
rbsB	0	1	0	0	0	0
rfaJ	0	1	0	0	0	0
rfaL	0	0	0	0	1	0
rfaY	0	0	0	1	0	0
rfaZ	0	0	1	0	0	0
rhaA	0	0	0	0	1	0
rhlE/	0	0	0	0	2	0
rhuM	0	0	0	0	2	0
ribE	0	0	0	0	0	2
rihC	0	0	0	0	2	0
rimK	0	0	0	1	0	0
rluC	0	0	0	1	0	0
rpoB	0	1	0	0	0	0
rpoS	0	0	0	0	0	2
secG	0	0	0	2	0	0
sfbC	0	1	0	0	0	0
sicP	0	1	0	0	0	0
sinH	0	0	0	0	1	0
slrP	2	0	0	0	0	0
sopA	0	1	0	0	0	0
srlR	0	0	0	1	0	0
sseI	1	0	0	0	0	0
ssrB	0	1	0	0	0	0
stcD	0	0	0	1	0	0
stdB	0	1	0	0	0	0
stjB	1	0	0	0	0	0
STM14_0037	0	0	1	0	0	0
STM14_0041	0	0	0	0	1	0
STM14_0118	0	1	0	0	0	0
STM14_0341	0	1	0	0	0	0
STM14_0410	0	0	0	0	1	0
STM14_0421	1	0	0	0	0	0
STM14_0422	0	0	0	0	0	1
STM14_0437	0	0	0	0	1	0
STM14_0709	0	0	0	0	0	1
STM14_1003	0	0	1	0	0	0
STM14_1008	1	0	0	0	0	0
STM14_1009	0	0	0	0	0	1
STM14_1176	2	0	0	0	0	0
STM14_1290	0	0	0	0	0	1
STM14_1293	0	0	1	0	0	0
STM14_1327	0	0	0	1	0	0
STM14_1423	0	1	0	0	0	0
STM14_1425	0	0	1	0	0	0
STM14_1434	0	0	0	1	0	0
STM14_1454	0	1	0	0	0	0
STM14_1483	0	1	0	0	0	0
STM14_1508	0	0	0	0	1	0
STM14_1511	0	0	0	0	0	1
STM14_1623	0	0	1	0	0	0
STM14_1802	0	1	0	0	1	0
STM14_1811	0	1	0	1	0	0
STM14_1850	0	0	0	2	0	0
STM14_1971	0	0	0	1	0	0
STM14_2016	0	1	0	0	0	0
STM14_2245	1	0	0	0	0	0
STM14_2282	0	0	0	1	0	0
STM14_2438	0	0	0	0	1	0
STM14_2491	0	0	0	0	1	0
STM14_2649	0	1	0	0	0	0
STM14_2682	0	0	0	0	0	2
STM14_2686	0	0	0	0	0	1
STM14_2809	0	0	0	1	0	1
STM14_2906	0	0	1	0	0	0
STM14_2975	0	0	0	1	0	0
STM14_3004	1	0	0	0	0	0
STM14_3121	0	0	0	1	0	0
STM14_3170	0	0	0	0	1	0
STM14_3280	0	1	0	0	0	0
STM14_3299	1	0	0	0	0	0
STM14_3308	0	1	0	0	0	0
STM14_3310	2	0	0	0	0	0
STM14_3333	1	0	0	0	0	0
STM14_3435	0	1	0	0	0	0
STM14_3544	0	0	0	1	0	0
STM14_3685	0	0	0	0	1	0
STM14_3797	0	0	0	1	0	0
STM14_3960	1	0	0	0	0	0
STM14_4166	0	1	0	0	0	0
STM14_4235	0	1	0	0	0	0
STM14_4419	0	0	0	1	0	0
STM14_4537	0	0	0	0	2	0
STM14_4612	1	0	0	0	0	0
STM14_4992	0	0	1	0	0	1
STM14_5188	0	0	0	1	0	0
STM14_5356	0	0	1	0	0	0
STM14_5391	0	0	0	0	0	1
STM14_5393	2	0	0	0	0	0
STM14_5409	0	0	0	0	0	1
STM14_5430	1	0	0	0	0	0
STM14_5448	0	0	0	0	0	1
STM14_939	0	1	0	0	0	0
STM14_979	1	0	0	0	0	0
sucB	1	0	0	0	0	0
sugR	0	0	0	1	0	0
talB	0	0	0	0	1	0
tbpA	0	0	0	0	2	0
tktB	1	0	0	0	0	0
trg	0	1	0	0	0	0
ubiF	0	0	1	0	0	0
uhpT	1	0	0	0	0	0
uvrA	2	0	0	0	0	0
uvrY	0	0	1	0	0	0
virK	0	0	0	1	0	0
wcaE	0	0	1	2	0	1
yadB	0	1	0	0	0	0
yaeB	0	0	0	1	0	0
yaeT	0	0	0	1	0	0
ybbA	0	1	0	0	0	0
ycbK	0	2	0	0	0	0
ycfW	0	0	0	0	2	0
ychE	0	0	1	0	0	0
yciL	0	0	0	1	0	0
yciM	0	0	0	3	0	0
ydcW	2	0	0	0	0	0
ydfG	0	0	0	0	2	0
ydgA	0	0	1	0	0	0
ydiR	1	0	0	0	0	0
yeaG	0	0	0	0	2	0
yecA	1	0	0	0	0	0
yegD	0	0	0	1	0	0
yegU	0	0	0	0	1	0
yeiA	0	0	0	0	0	2
yeiH	1	0	0	0	0	0
yfaW	0	0	0	1	0	0
yfcA	1	0	0	0	0	0
yfcC	0	1	0	1	0	0
yghA	0	0	0	0	2	0
yhbS	0	0	1	0	0	0
yhcK	0	0	1	0	0	0
yhdA	0	1	0	0	0	0
yhjG	1	0	0	0	0	0
yieE	0	0	0	1	0	0
yijP	0	0	1	0	0	0
yjbF	0	0	0	2	0	0
yjeE	0	1	0	0	0	0
yjgB	0	0	0	1	0	0
yjiY	0	0	1	1	0	0
ynaI	1	0	0	0	0	0
yncB	0	0	0	1	0	0
ynfI	0	1	0	0	0	0
yrbC	0	1	0	0	0	0
yrbC	0	1	0	0	0	0
yrbC	0	1	0	0	0	0
yrbF	0	0	0	1	0	0
yrfD	0	1	0	0	0	0
yrfF	0	1	0	0	0	0
zipA	0	1	0	0	0	0
The digital means that the number of clones whose genes were mutated in per treatment group.

## Sheet: supplement data9
Mutation genes of 30 endpoint evolved clones
group	No-drug group	CTX-CIP	CTX-CS	CIP-CS	CTX-CIP-CS
gene
acnA	0	0	0	0	2
acpP	1	0	0	0	0
acpT	0	0	0	0	1
acrF	0	0	1	0	0
adhE	0	1	0	0	0
aidB	0	1	0	0	0
ampE	0	0	1	0	0
amyA	1	0	0	0	0
araB	0	1	0	0	0
arcA	4	6	2	3	3
arnT	0	0	1	0	0
barA	0	0	1	0	0
basS	0	0	1	0	0
bcfH	0	0	1	0	0
bioC	0	0	1	0	0
celF	0	0	0	0	1
citE	0	0	1	0	0
cydA	1	0	0	0	0
cysP	1	0	0	0	0
dapA	0	0	1	0	0
dcoC	0	0	1	0	0
dfp	1	0	0	0	0
eutL	0	0	1	0	0
fadB	0	0	1	0	0
fdnG	0	0	0	0	1
fepA	0	0	1	0	0
ffs	0	0	0	1	0
flhB	0	0	0	0	1
fljB	0	0	0	1	0
foxA	0	0	0	0	1
frdA	0	0	1	0	0
fre	0	1	0	0	0
fsr	1	0	0	0	0
gcl	0	0	0	0	1
glgB	0	0	1	0	0
glnX	0	0	0	0	1
glpD	0	0	0	0	1
glpQ	0	0	1	0	0
glxK	0	0	1	0	0
glyX	1	0	0	0	0
gogB	0	0	0	1	0
gshA	1	0	0	0	0
gsk	0	0	0	1	0
guaB	1	0	0	0	0
gyrA	0	0	0	0	1
hisG	1	0	0	0	0
hisI	0	0	0	1	0
hisJ	1	0	0	0	0
hisS	0	1	0	0	0
hmpA	0	0	1	0	0
hpaI	0	1	0	0	0
hsdR	0	0	0	2	0
hutG	0	1	0	0	0
ilvI	0	1	0	0	1
iroC	0	0	0	0	1
iroN	0	0	0	1	0
kefC	1	0	0	0	0
ligA	1	0	0	0	0
lldP	0	0	1	0	0
lpxC	0	0	0	2	0
ltaA	0	0	0	1	0
lysP	0	1	0	0	0
manA	4	1	4	3	2
mnmC	1	0	0	0	0
mtlD	0	0	0	1	1
murE	0	1	0	0	0
narX	0	0	1	0	0
nrdA	0	0	1	0	0
nudE	1	0	0	0	0
nusG	0	1	0	0	0
oafA	0	0	1	0	0
ompC	0	0	0	0	2
orf408	0	1	0	0	0
pagP	0	0	1	0	0
parC	0	1	0	0	0
pduC	0	0	0	0	1
proX	0	0	0	1	0
pta	1	0	0	0	0
pykF	0	0	1	0	0
rcsB	0	0	0	1	0
res	0	0	0	0	2
rfbA	1	0	0	0	0
rhlE	0	1	0	0	0
rho	0	0	0	1	0
ribD	0	0	1	0	0
rpoN	0	1	0	0	0
rtcR	1	0	0	0	0
sdaC	1	0	0	0	0
sdhA	0	1	0	0	0
selB	0	0	0	1	0
serW	0	0	1	0	0
sfsA	1	0	0	0	0
sgaE	0	0	1	0	0
sgaU	1	0	1	0	0
sicP	1	0	0	0	0
sinR	0	1	0	0	0
slt	0	1	0	0	0
slyB	0	1	0	0	0
sopE2	0	0	0	0	1
sprT	0	0	1	0	0
sptP	1	0	0	0	0
ssaG	0	0	1	0	0
ssaV	0	0	0	0	1
sseI	1	0	0	0	0
stfE	0	1	0	0	0
sufS	0	0	2	0	0
tktB	0	0	0	0	1
tldD	0	0	1	0	0
tolC	0	1	0	0	0
tonB	1	0	0	0	0
topA	0	0	0	2	0
torS	0	1	0	0	0
trg	1	0	0	0	0
trmB	0	1	0	0	0
trpE	0	0	1	0	0
ttrA	0	0	1	0	0
tus	0	0	1	0	0
ulaA_2	1	0	0	0	0
vacB	0	0	1	0	0
valT	0	0	0	0	1
wcaM	0	0	0	1	0
wecC	0	1	0	0	0
yabF	0	0	1	0	0
yadH	0	1	0	0	0
yaeT	0	0	0	0	1
yajI	1	0	0	0	0
ybgH	0	1	0	0	0
ybiF	1	0	0	0	0
ybjX	0	1	0	0	0
ycbW	0	0	0	0	1
yceA	0	0	1	0	0
yciM	0	0	4	2	3
ydgA	0	0	0	1	0
ydiD	0	1	0	0	0
yecD	1	0	0	0	0
yegB	0	2	0	0	0
yegO	1	0	0	0	0
yehE	0	0	0	1	0
yehU	1	0	0	0	0
yehV	0	0	0	1	0
yeiU	0	0	1	2	0
yejM	0	0	0	0	2
yfbQ	0	0	0	0	1
yfgL	1	0	0	0	0
ygdK	1	0	0	0	0
yheS	1	0	0	0	0
yhhJ	0	0	0	1	0
yhiR	1	0	0	0	0
yhjL	1	0	0	0	0
yidA	0	1	0	0	0
yieN	0	1	0	0	0
yjeA	1	0	0	0	0
yjeM	1	0	0	0	0
yjgB	0	0	0	0	1
yjgM	1	0	0	0	0
yjjV	0	0	1	0	0
yoaE	0	1	0	0	0
yohJ	0	0	0	0	2
yohM	0	0	0	0	1
yqhD	0	0	0	0	1
yqjF	1	0	0	0	0
yrbA	0	0	1	0	0
yrbF	0	0	0	1	0
ytfN	0	1	0	0	0
The digital means that the number of clones whose genes were mutated in 6 endpoint evolved clones per treatment group.
